# Supplementary material for: Hypertriglyceridemia in Apoa5–/– mice results from reduced amounts of lipoprotein lipase in the capillary lumen
Source: J Clin Invest. 2023 Dec 1;133(23):e172600. doi: 10.1172/JCI172600 (PMC10688983; doi:10.1172/JCI172600)
Supplement: Supporting data values [file jci-133-172600-s085.xlsx]

## Sheet: Fig 2A
LPL/GPIHBP1												LPL/CD31
Experiment 1			Experiment 2			Experiment 3			Experiment 4			Experiment 1			Experiment 2			Experiment 3			Experiment 4
apoa5+/+	apoa5–/–	∆LPL	apoa5+/+	apoa5–/–	∆LPL	apoa5+/+	apoa5–/–	∆LPL	apoa5+/+	apoa5–/–	∆LPL	apoa5+/+	apoa5–/–	∆LPL	apoa5+/+	apoa5–/–	∆LPL	apoa5+/+	apoa5–/–	∆LPL	apoa5+/+	apoa5–/–	∆LPL
1.79658	1.45721	0	1.37452	1.12742	0.0037938	0.782675	0.923927	0	1.54679	0.550435	0	0.173875	0	0	0.0265464	0.0378176	0	0.0254749	0.0315193	0	0.0141101	0.0392344	0
1.84579	0.971471	0.0231279	1.05549	1.24715	0.0008632	0.948241	1.0536	0	2.32018	0.189017	0	0.181953	0.092907	0	0.0710808	0.0535268	0.0003933	0.0522755	0.0938225	0	0.0221969	0.0260918	0
2.04009	1.37149	0	0.934434	1.35145	0.0014399	1.26432	0.927169	0	2.06238	0.946349	0	0.249161	0.109172	0.0027566	0.0595736	0.0608186	0.0001363	0.064974	0.113257	0	0.0513139	0.0111041	0
2.59763	0.832689	0	1.23141	1.19409	0	1.12384	1.26432	0	1.45304	0.773393	0	0.332263	0.206716	0	0.0753322	0.0919067	0.0003053	0.088179	0.112228	0	0.0553865	0.056004	0
0.510022	1.45721	0.0080948	1.19117	1.18865	0.0005927	1.16707	0.769587	0	1.93348	1.10485	0	0.449854	0.134365	0	0.133088	0.089908	0	0.082992	0.154313	0	0.0921692	0.0474096	0
1.45721	1.24132	0	0.634708	1.29982	0.0054729	0.842881	0.842881	0	1.54679	0.966741	0	0.0899064	0.250559	0.0011551	0.147448	0.0947378	0.0001685	0.0892414	0.140513	0	0.142539	0.067939	0
0.526197	0.485735	0	0.989006	1.12756	0	0.927127	1.0604	0	1.28899	0.773393	0	0.27293	0.24861	0	0.104102	0.127935	0.0015758	0.0737019	0.161023	0	0.132172	0.061088	0
1.45721	0.208172	0	0.955721	0.620711	0	1.13789	0.927169	0	1.16009	0.928071	0	0.112634	0.13233	0	0.185855	0.112074	0	0.0822967	0.226036	0	0.113586	0.0538479	0
0.728603	0	0.0259062	1.021	1.11236	0.0011898	1.89648	1.53525	0	1.85614	1.16009	0	0.330561	0.057459	0	0.196529	0.0632202	0	0.108927	0.222616	0	0.104848	0.0660861	0
1.56135	0.455377	0	1.04017	1.15022	0.0023934	1.06981	1.01146	0	1.54679	0.515595	0	0.167957	0	0.0051075	0.219562	0.114028	0.0003838	0.194922	0.374761	0	0.167757	0.0872337	0
0.485735	0.741851	0.0485687	0.798136	0.687814	0.0053308	1.26432	1.01146	0	0.883877	0.773393	0	0.363907	0.133137	0	0.230092	0.122043	0.0007764	0.114114	0.251086	0	0.148357	0.0389436	0
1.39649	0.611087	0.0533078	0.594813	1.15858	0.0018068	0.632161	1.06469	0	1.10485	0.68746	0	0.11697	0.242605	0.0103963	0.177517	0.0733738	0.0018114	0.135796	0.254537	0	0.109728	0.0593426	0
2.11957	0.740548	0.020243	1.46466	0.74063	0	0.842881	0.948241	0	1.23743	0.653053	0	0.337041	0.215036	0.012129	0.133113	0.128105	0.0006439	0.0715656	0.294807	0	0.13716	0.0528689	0
1.24903	0.748295	0	0.932426	1.05061	0.0030577	0.948241	0.927169	0	2.06238	1.10485	0	0.537462	0.268598	0.004727	0.337405	0.0854141	0	0.097461	0.264537	0	0.157178	0.0533769	0
0.728603	0.485735	0.0529893	2.05235	1.00777	0	0.632161	1.42236	0	1.54679	1.03119	0	0.319528	0.27293	0	0.224559	0.12655	0.0011296	0.119468	0.266266	0	0.264344	0.0920187	0
1.45721	0.655743	0	0.656752	1.14932	0	0.842881	1.01146	0	1.54679	0.943249	0	0.211301	0.181953	0.013233	0.538673	0.121637	0	0.0823004	0.419266	0	0.203545	0.0937997	0
0.651908	1.45721	0.018213	1.0232	1.02617	0.0006083	1.41604	0.842881	0	1.76775	0.386696	0	0.436688	0.245637	0	0.173572	0.140795	0	0.117572	0.299274	0	0.207699	0.0897538	0
1.28776	0.843646	0	1.11169	1.53926	0.0012069	0.842881	1.26432	0	1.65727	1.16009	0	0.196394	0.54586	0.0048516	0.29079	0.131642	0.0002521	0.252308	0.25194	0	0.237371	0.0372785	0
1.55435	0.346954	0	1.99371	0.981559	0.0042869	1.26432	0.934498	0	1.03119	0.966741	0	0.404735	0.322387	0	0.320315	0.198916	0.0005013	0.154313	0.378582	0	0.253586	0.119498	0
0.90208	0.485735	0	2.21085	1.04898	0.0010472	1.26432	1.33086	0	0.966741	0.859325	0	0.499072	0.137323	0	0.577317	0.135839	0.0017976	0.239343	0.287488	0	0.161544	0.100965	0
1.45721	0.971471	0.0647485	1.23141	1.01331	0.0003595	1.4329	1.12886	0	2.57798	0.641933	0	0.292626	0.198495	0	0.654707	0.147051	0.0004559	0.246901	0.411502	0	0.15467	0.0920187	0
2.04009	0.971471	0.0809624	0.783196	0.893376	0	1.4048	0.927169	0.0006107	2.57798	0.966741	0	0.495213	0.396989	0.0194035	0.413511	0.143726	0.0001607	0.279821	0.358868	0	0.427616	0.0710664	0
1.45721	0.539706	0.0131904	1.39612	0.79568	0.0023795	1.5804	1.12384	0.0007023	0.773393	0.773393	0	0.727813	0.396989	0.0242624	0.264609	0.130768	0	0.287094	0.295208	0.0012469	0.427616	0.1085	0
0.934812	0.655743	0.0226668	0.700802	0.979831	0.0020171	1.55609	0.927169	0.0009364	1.85614	0	0	0.532546	0.221669	0.0040735	0.484993	0.118955	0.0010736	0.328326	0.379848	0.0012469	0.138466	0.0881148	0
0.910754	0.939089	0.0008673	1.08654	0.937146	0	1.26432	1.14391	0.0009364	1.54679	0.68746	0	0.342106	0.270426	0.0070028	0.260358	0.1467	0.0009125	0.323805	0.315804	0.0009144	0.335514	0	0
2.26677	0.874324	0	1.64188	0.718322	0.0020191	1.22218	1.22218	0.0010033	1.10485	0.773393	0	0.3342	0.388465	0.0002705	0.404005	0.145941	0	0.264537	0.397553	0.0019593	0.290779	0.0819096	0
0.955345	0.728603	0	0.722578	0.866779	0.0034397	1.01146	1.29066	0.0010805	1.80458	0.618714	0	0.839785	0.363907	0	0.624861	0.112347	0.0009321	0.256636	0.436594	0.0016136	0.213808	0.0969263	0
0.610283	0.771462	0.0283354	1.29777	1.01955	0.0025353	1.26432	0.758593	0.0010805	1.23743	0	0	0.357866	0.30425	0	0.279898	0.136067	0.0016171	0.246901	0.472584	0.0015239	0.35094	0.0785889	0
0.884733	1.23863	0.048576	1.3135	1.2636	0.0004128	0.702401	0.632161	0.0011706	1.16009	0.773393	0	0.233091	0.322147	0.0094349	0.510406	0.168232	0.001195	0.308627	0.279511	0.0034288	0.242316	0	0
1.0929	0.719825	0.0359768	2.29863	1.1688	0	1.0536	1.15438	0.0014047	2.32018	1.03119	0	0.34369	0.51914	0.0161744	0.520717	0.209622	0.0001948	0.187046	0.235144	0.0030479	0.229562	0.10385	0
1.33577	0.712412	0.0005996	2.27337	1.0328	0.0014363	1.0536	0.857932	0.001505	1.31477	1.16009	0	0.436688	0.322018	0.0122825	0.911255	0.196634	0	0.28057	0.432077	0.0045718	0.459125	0.138466	0
0.971471	0.757747	0.0121458	0.716693	0.993769	0.0008835	1.68576	1.37926	0.0015607	0.386696	0.883877	0	0.53373	0.320238	0.0002109	0.907056	0.174068	0.0006806	0.29393	0.325772	0.0031651	0.271607	0.155774	0
0.728603	0.647647	0.0094451	1.84711	0.547293	0	1.26432	0.948241	0.0016525	1.23743	0.730392	0	0.396989	0.346155	0.0042821	0.289873	0.172738	0.000423	0.519792	0.535448	0.0045718	0.0807719	0.123736	0
0.874324	0.874324	0.0007359	0.679195	1.08932	0.0036305	1.18995	1.17401	0.0017558	1.54679	1.16009	0	0.31192	0.297742	0.00333	0.75318	0.0952531	0	0.40038	0.370352	0.0030479	0.264344	0.114422	0
0.868719	0.647647	0	0.889351	0.855873	0	0.826671	1.0837	0.0018729	1.03119	0.928071	0	0.385313	0.403097	0.0002726	0.278092	0.192479	0.0017533	0.379848	0.472017	0.0022859	0.332319	0.181737	0
1.26296	0.748295	0	0.962907	1.03798	0.0039659	1.26432	0.892462	0.0018985	1.23743	0.386696	0	0.431125	0.301164	0	0.387455	0.151876	0	0.265653	0.435708	0.0027431	0.232623	0.145389	0
1.28058	0.624383	0.0615233	1.76818	1.00174	0.0020783	0.903086	1.12384	0.0020067	2.06238	0.662908	0	0.630796	0.348616	0	0.424557	0.186934	0.0019576	0.411502	0.361319	0.0027436	0.290779	0.0660861	0
0.823638	0.874324	0.0323791	1.87485	0.364862	0.0013845	1.44494	0.632161	0.0020067	1.74013	0.773393	0	0.639594	0.291053	0.0230462	0.781076	0.181542	0.0010264	0.308627	0.470288	0.0016136	0.484632	0.114781	0
0.79484	0.921469	0.0101203	2.43612	1.23837	0.001546	1.26432	1.0837	0.0020067	1.03119	1.03119	0	0.423653	0.409395	0.0127674	0.8302	0.0664745	0.0006875	0.493802	0.264537	0.0027431	0.422098	0.135246	0
1.12093	1.34063	0.00753	0.597735	1.31049	0.0018079	1.33869	0.523167	0.0020067	1.16009	0.773393	0	0.409395	0.444966	0.0040437	1.084	0.22612	0.0007688	0.440895	0.46294	0.0028874	0.250672	0.181737	0
1.74865	0.809559	0	0.638509	1.46341	0.0035033	0.758593	0.68963	0.0020067	1.46085	0.883877	0	0.57763	0.652196	0.0030323	0.266544	0.239484	0.0009224	0.483068	0.224456	0.0034288	0.290779	0.138466	0
1.30964	0.850037	0	2.18917	0.604333	0	0.842881	0.727942	0.0023411	0.945258	0.773393	0	0.913998	0.396989	0	0.287765	0.271391	0.0018179	0.274335	0.296281	0.0068577	0.368899	0.161544	0
0.889143	0.809559	0.0890561	1.03986	0.909349	0.0004966	1.26432	0.966834	0.0026337	1.03119	0.618714	0	0.692072	0.418742	0	0.986622	0.117922	0	0.306374	0.316968	0.0045718	0.242316	0.143006	0
0.850037	0.63148	0.0971592	0.424152	0.939861	0	1.03019	0.903086	0.0028093	1.03119	0.928071	0	0.470682	0.39941	0.0381255	0.473631	0.181022	0.0002615	0.46294	0.422331	0.0051433	0.264344	0.116312	0
0.766951	1.45721	0.0053972	1.25336	0.592249	0.0008313	0.972555	0.541852	0.0028093	1.54679	0.928071	0	0.463154	0.315398	0.0415945	0.19847	0.188535	0	0.379848	0.398228	0.0012858	0.264344	0.174467	0
1.02004	0.602982	0.0382715	0.643874	0.900386	0.0035487	1.01146	0.983361	0.0028093	1.35344	0.47262	0	0.419892	0.727813	0.0023264	0.587608	0.119891	0.0004399	0.36309	0.246901	0.0021101	0.399821	0.174467	0
1.0929	0.971471	0.0078014	0.692604	0.836429	0	1.4942	0.782675	0.0028093	0.928071	1.03119	0	0.566077	0.301164	0.0165999	0.306304	0.183782	0.0019207	0.379848	0.454818	0.0022859	0.35094	0.0888475	0
0.971471	0.793163	0	0.772171	1.43899	0.0018122	0.903086	1.15896	0.0028093	0.859325	1.03119	0	0.609332	0.485209	0.0034198	0.337012	0.17239	0	0.573164	0.36474	0.0034288	0.242316	0.193853	0
1.47435	0.68003	0	1.29797	0.942706	0	1.1695	1.14938	0.0028093	1.40617	1.03119	0	0.54586	0.411789	0	0.378582	0.306447	0.001025	0.352716	0.543183	0.0034288	0.227171	0.193853	0
1.01666	0.971471	0.0874324	0.748504	0.491636	0.0002339	0.632161	0.42144	0.0028098	1.76775	1.21476	0	0.830867	0.355444	0	0.637946	0.201785	0	0.456767	0.548669	0.0060957	0.372794	0.193853	0
0.910754	1.17964	0.0173512	1.09675	0.899018	0.0025654	0.948241	0.541852	0.0029572	1.85614	0.515595	0	0.579674	0.509469	0.0385313	0.368264	0.106282	0.000136	0.246901	0.205751	0.0057158	0.484632	0.235132	0
0.582883	1.23302	0	0.82094	0.815278	0	0.948241	0.722469	0.0031215	0.966741	0.902291	0	0.519867	0.618641	0.0077442	0.56247	0.203869	0.0015345	0.370352	0.264537	0.0039187	0.513139	0.100269	0
0.667886	0.744794	0	0.787334	0.780951	0.0008186	1.26432	0.750691	0.0031215	1.93348	0.515595	0	0.335914	0.658023	0	0.426041	0.194931	0	0.379848	0.352716	0.0030479	0.26924	0.178548	0
2.42868	0.694975	0.0046256	2.46282	0.762201	0.0027785	1.71586	0.758593	0.003242	1.03119	0.756223	0	0.387385	0.398564	0	0.418616	0.189144	0.0005105	0.514378	0.366494	0.0045718	0.53848	0.10385	0
0.940133	1.21434	0.0051133	0.954478	0.664313	0	1.01146	1.01146	0.0035122	0.951868	0.773306	0	1.40867	0.373959	0.0021094	1.31807	0.186704	0.001749	0.710776	0.370352	0.0048414	0.290779	0.157958	0
1.03415	0.45875	0	0.965105	0.656184	0	1.26432	1.26432	0.0035123	0.703084	0.464036	0	0.55277	0.655032	0.0023479	0.513983	0.162834	0	0.420257	0.49879	0.005487	0.270492	0.161528	0
0.396652	0.986417	0	1.00337	0.695961	0	1.47504	1.0837	0.0036971	1.16009	0.618714	0	0.615842	0.247456	0	0.519998	0.161602	0	0.529074	0.625709	0.0052761	0.20193	0.0991292	0
1.45721	1.52344	0.0445177	1.3135	0.599594	6.78e-05	1.13789	0.998707	0.0038754	1.66577	0.773393	0	0.237733	0.552134	0	0.545513	0.171691	0	0.617253	0.536742	0.0034295	0.335514	0.132172	0
0.874324	0.546452	0.0849916	0.614138	0.782855	0.0008672	1.19778	0.948241	0.003951	1.20306	0.662908	0	0.873376	0.865847	0.0205243	0.714126	0.147921	4.33e-05	0.483068	0.500188	0.0040643	0.484632	0.166159	0
0.728603	0.582883	0	1.2903	0.648365	0.0013262	0.842881	0.561921	0.003951	1.20306	0.773393	0	0.531107	0.31192	0.0391844	0.338697	0.193439	0.0005572	0.51677	0.478903	0.00823	0.35094	0.145389	0
1.23302	0.582883	0.002857	1.46528	0.765094	0	0.948241	0.960884	0.0040133	0.773393	0.464036	0	0.450551	0.335914	0	0.718397	0.160774	0.0008573	0.36578	0.284886	0.00823	0.363474	0.171046	0
0.826784	0.880396	0	1.40225	1.15023	0	0.859738	0.55314	0.0040133	0.883877	0.618714	0	0.768571	0.335914	0.0013731	0.826863	0.191769	0	0.416646	0.488659	0.0068577	0.242316	0.10385	0
1.21434	0.305543	0.0046256	0.484428	0.91961	0	2.27578	0.983361	0.0040139	1.16009	0.441939	0	0.52298	0.510643	0	0.792359	0.290592	0	0.379276	0.283329	0.0068577	0.276932	0.138466	0
0.809559	0.624517	0.0237108	1.23141	0.46285	0.0012206	1.10628	0.892462	0.0042133	1.54679	0.883877	0	0.7798	0.177404	0.0022566	0.275426	0.232725	0	1.01005	0.508326	0.0137174	0.363474	0.100269	0
0.971471	0.832689	0	1.64188	0.616726	0.0027843	1.42236	0.747099	0.004214	2.32018	0.193348	0	0.519867	0.363907	0.0117032	0.702968	0.118626	0.0008255	0.493802	0.46294	0.00748	0.484632	0.207699	0
0.971471	0.803976	0	1.26352	0.501205	0	1.03019	0.912232	0.0042146	1.03119	0.814097	0	0.62384	0.485209	0	0.937291	0.158312	0.0018922	0.634889	0.391429	0.0102865	0.726947	0.0484632	0
1.45721	1.06862	0	0.632624	0.45328	0.0030071	0.990237	0.665432	0.0043484	1.54679	0.416442	0	0.62384	0.475307	0	0.725743	0.1287	0	0.460324	0.481965	0.0102881	0.323088	0.204774	0
0.728603	1.101	0.006072	0.865076	0.707707	0.0005332	1.34768	0.57948	0.0044364	1.54679	0.773393	0	0.93576	0.632049	0	0.365863	0.116966	0.0020829	0.446015	0.352716	0.0122982	0.484632	0.107129	0
1.07833	0.728603	0.112093	0.744249	0.433433	0	1.62556	0.842881	0.0044954	2.32018	0.618714	0	0.470938	0.656964	0.0030327	0.503588	0.182665	0.000373	0.614088	0.308627	0.0102881	0.484632	0.200537	0
0.728603	0.757747	0	1.3956	1.03889	0.0001689	1.4329	1.0536	0.0046812	2.47486	0.618714	0	0.702498	0.436688	0.0559856	0.433705	0.114175	0	0.740704	0.448911	0.0054868	0.726947	0.161544	0
0.862009	0.624437	0	1.80607	1.08281	0.0015683	1.26432	1.26432	0.0046822	2.57798	0.662908	0	0.485209	0.454155	0	0.829893	0.277007	0.0001195	0.655831	0.561139	0.0118842	0.775411	0.161544	0
0.862428	0.851614	0.0097152	0.973108	0.523018	0.0008593	1.26432	0.804568	0.0049169	1.70146	0.703084	0	0.584105	0.385252	0	1.07398	0.291714	0.0011321	0.580944	0.673367	0.0051433	0.807719	0.174467	0
0.809559	0.824834	0.0647485	0.853614	1.01039	0	1.19408	1.43673	0.0049182	0.773393	0.464036	0	0.586294	0.528252	0.0048523	0.578772	0.141201	0.0006251	0.594392	0.432077	0.0120025	0.551477	0.186397	0
1.03071	0.570211	0.0809624	1.36614	0.995079	0.0015889	0.804568	0.889707	0.0050573	1.32582	0.773393	0	0.55277	0.515773	0.0323392	0.508551	0.273075	0	0.574975	0.771566	0.0112994	0.252851	0.12462	0
2.05334	0.557167	0.0020237	1.02272	0.539475	0	0.972555	0.785929	0.0051079	0.928071	0.773393	0	0.711458	0.35729	0.0404373	0.818627	0.269336	0.0011581	0.392797	0.478686	0.0064974	0.436168	0.207699	0
0.67656	0.668718	0.0077093	0.89432	0.854034	0	1.12886	0.963292	0.0052024	1.54679	1.07081	0	1.42498	0.350429	0.0010323	0.613584	0.147858	0	0.47481	0.423786	0.0137154	0.311549	0.207699	0
0.832689	0.607169	0.0179884	0.433487	0.861987	0.0016972	1.26432	0.505728	0.0052675	1.03119	0.662908	0	0.473079	0.425263	0.0039767	0.537248	0.235619	0	0.551119	0.519792	0.0091436	0.519248	0.290779	0
0.886995	0.61651	0.0047616	1.8453	0.672472	0.0015146	1.68576	1.01146	0.0052683	1.20306	0.464036	0	0.582251	0.3899	0.00933	0.261129	0.240038	0.0012568	0.617253	0.274335	0.0045718	0.363474	0.181737	0
0.799686	0.580513	0.0043172	1.30385	0.640375	0	0.815691	0.565617	0.0052691	1.20306	0.42185	0	0.62384	0.403661	0.0024753	1.11694	0.187829	0.0011336	0.823004	0.548669	0.0074822	0.424053	0.128285	0
0.997036	0.728603	0.0080958	0.857345	1.01976	0.0018594	1.89648	0.870977	0.0054633	0.773393	0.68746	0	0.567947	0.380742	0.0022566	0.789429	0.179389	0	0.404756	0.308627	0.0171493	0.424053	0.117883	0
0.461424	0.675291	0.037013	0.655578	0.666821	0	1.0536	0.442512	0.0056864	1.54679	0.859325	0	0.740471	0.485209	0.0042457	0.521086	0.287479	0.0014073	0.960171	0.478371	0.0073861	0.272605	0.193853	0
0.485735	0.806114	0.0206084	0.837196	0.741494	0	0.879528	0.726985	0.0057836	2.06238	0.859325	0	0.345693	0.450928	0.0194108	0.401012	0.188305	0	0.536742	0.246901	0.0101391	0.545211	0.242316	0
0.550533	0.672557	0.0528352	1.12164	0.501155	0.0027456	0.948241	0.737521	0.0057861	0.966741	0.884019	0	0.363907	0.540661	0.0108405	0.512425	0.21029	0	0.448911	0.405623	0.0096003	0.726947	0.242316	0
0.624517	0.643271	0	0.870642	0.782676	0.0005936	0.779026	0.737521	0.0058115	2.12683	0.644494	0	0.412452	0.451746	0.0283806	0.691297	0.142137	0.0020884	0.487305	0.411502	0.0096045	0.346165	0.258502	0
1.06862	0.662367	0	0.56344	0.974302	0.0019241	0.948241	0.790201	0.0058893	0.713901	0.644494	0	0.46788	0.436688	0	0.540581	0.22274	0.0004524	0.4027	0.411502	0.00968	0.761564	0.188817	0
1.0929	0.405614	0.0323812	0.823546	0.578179	0	1.20685	0.948241	0.0059845	0.928071	0.662908	0	0.800595	0.454883	0	0.353001	0.278403	0.0014682	0.493802	0.440895	0.0093822	0.25657	0.191302	0
1.16577	1.10748	0.0021586	0.676948	0.880155	0	1.26432	1.36158	0.0060191	1.08275	0.773393	0	0.81879	0.279398	0.0178755	0.51636	0.165892	0	0.632308	0.529074	0.0150257	0.335514	0.198258	0
1.45721	0.593677	0.0518183	0.855305	1.08481	0.0004519	1.07701	0.879528	0.0060209	1.03119	0.290022	0	0.873376	0.768247	0.0011979	0.424549	0.253888	0	0.673367	0.768137	0.0109706	0.391433	0.231301	0
1.45721	0.497301	0.0323824	1.29951	0.581932	0	1.1126	0.851482	0.0063074	0.883877	0.429697	0	1.09172	0.414101	0.0287567	0.53669	0.314128	0.0003481	0.579462	0.500053	0.0091449	0.375199	0.0872337	0
1.45721	0.728603	0	0.699197	0.657889	0	1.51719	0.903086	0.0063216	1.76775	0.441939	0	1.09172	0.34709	0.0181953	0.816401	0.168881	0	0.603536	0.484984	0.0150887	0.323088	0.134631	0
1.45721	0.380141	0.0059357	0.573547	1.04967	0.0012997	1.37926	0.993395	0.0064375	0.976917	0.580044	0	1.09172	0.509469	0	0.44202	0.191273	0	0.823004	0.514378	0.00823	0.646175	0.138466	0
2.18581	0.607169	0.0667947	0.814284	0.304173	0	0.790201	0.8201	0.0065042	1.23743	0.662908	0	1.09172	0.26736	0.0033352	0.363947	0.307474	0.001049	0.759696	0.565815	0.0081544	0.363474	0.181737	0
2.42868	0.933123	0.0087186	0.414884	0.528064	1.97e-05	1.10628	0.957819	0.0065097	2.01082	0.843701	0	1.63758	0.428125	0.038127	0.517427	0.0908	0	0.440895	0.470288	0.0124708	0.465246	0.207699	0
1.16577	0.9909	0.0151161	0.692241	1.12586	0	1.10628	1.55609	0.0066543	1.16009	1.16009	0	1.81953	0.658641	0.0049949	0.264105	0.158398	1.6e-05	0.617253	0.551119	0.013716	0.756025	0.264344	0
0.823638	0.854225	0	0.794774	0.380259	0.0003145	1.26432	0.42144	0.0066543	2.32018	0.200515	0	0.883189	0.700349	0.0087114	0.441532	0.337762	0	0.617253	0.90606	0.0077157	0.436168	0.363474	0
0.947184	0.600026	0	0.703097	0.807909	0.00195	1.42236	0.842881	0.0066889	0.984318	0.618714	0	0.628444	0.618641	0	0.50749	0.114289	0.0002581	0.705432	0.246901	0.0154313	0.872337	0.0628244	0
1.85794	0.742351	0	1.08707	0.927643	0.0004255	1.26432	1.15896	0.0066889	1.37492	0.618714	0	0.727813	0.436688	0	0.449039	0.244756	0.0016105	0.793611	0.493802	0.0097967	0.376936	0.193853	0
0.78465	0.537253	0	0.708496	0.360336	0.0004943	0.790201	1.26432	0.0067414	1.37492	0.773393	0	1.42763	0.540852	0	0.707666	0.28251	0.0003529	0.72618	0.678978	0.0097967	0.528689	0.193853	0
1.28907	0.751372	0	1.82313	0.594013	0.0004543	0.948241	1.02726	0.0067988	1.37492	0.401018	0	0.611363	0.394533	0	0.466157	0.110078	0.0004103	0.457224	0.740704	0.010285	0.528689	0.242316	0
0.946238	0.496775	0	0.93624	0.572781	0.0005067	0.758593	0.566765	0.0068342	1.12874	0.309357	0	1.00438	0.554258	0	1.20328	0.181978	0.000378	0.548669	0.605607	0.0093542	0.528689	0.127216	0
0.975587	0.364302	0	0.434427	0.82891	0.0024877	1.0536	0.821809	0.0070233	0.644494	0.34373	0	0.737649	0.367995	0	0.619368	0.176961	0.0004272	0.440895	0.334345	0.0088179	0.436168	0.100269	0
0.947184	0.423915	0	2.57534	0.774804	0.0004533	2.20086	0.594975	0.0070233	0.928071	0.618714	0	0.76663	0.27293	0	0.287876	0.257606	0.0021053	0.617253	0.486321	0.0109723	0.250672	0.111838	0
0.78465	0.437162	0	0.828444	0.441102	0	1.15086	0.774906	0.0070246	1.54679	0.883877	0	0.746966	0.317591	0	1.71238	0.240948	0.0003901	1.28937	0.352716	0.021657	0.363474	0.20193	0
1.3297	0.662367	0	0.744247	0.518026	0	0.989469	1.55609	0.0070246	1.54679	0.475934	0	0.62384	0.327516	0	0.551347	0.138243	0	0.679457	0.459914	0.0062354	0.605789	0.290779	0
1.94294	0.728603	0.0256347	0.677871	0.722427	0	1.44156	0.505728	0.007393	1.16009	0.257798	0	1.06261	0.496236	0	0.496459	0.162552	0	0.584766	0.925879	0.0097985	0.605789	0.157178	0
1.58731	0.728603	0.0012454	2.59964	0.801394	0.0020506	1.394	0.610362	0.0074634	2.32018	0.515595	0	1.5596	0.54586	0.0153641	0.454485	0.227598	0	0.855737	0.301099	0.0124685	0.459125	0.0855232	0
0.98203	0.883155	0.0008751	0.551811	0.49064	0	0.809165	1.17401	0.007607	0.34373	0.309357	0	1.28067	0.54586	0.0007581	1.74593	0.25249	0.001797	0.829434	0.367725	0.0179383	0.918249	0.171046	0
0.647647	0.971471	0.0152926	0.590792	1.06722	0	0.903086	0.758593	0.0076257	0.515595	0.713901	0	0.796314	0.661648	0.0005331	0.371011	0.154598	0	0.481758	0.71327	0.0162057	0.138466	0.10385	0
0.942898	0.518667	0.0575758	0.819795	0.929594	0.0012073	0.865062	0.796054	0.007725	1.54679	0.386696	0	0.529319	0.727813	0.0093739	0.402666	0.338466	0	0.540096	0.46294	0.0118456	0.207699	0.242316	0
1.22217	0.384318	0	0.864147	0.689247	0	1.26432	0.68963	0.0078051	1.80458	0.386696	0	0.774769	0.3919	0.0352923	0.561496	0.29627	0.0011001	0.517696	0.488061	0.0083809	0.623098	0.132172	0
1.82664	0.79484	0.0307616	0.813021	0.845237	0.001709	0.702401	0.772641	0.0078051	1.4278	0.580044	0	1.00477	0.292752	0	0.597	0.221049	0	0.762489	0.423259	0.00361	0.726947	0.132172	0
0.896742	0.624517	0.0014718	0.557314	0.715655	0	0.983361	0.723778	0.0079377	0.773393	0.644494	0	1.5064	0.609332	0.0192052	0.562082	0.27172	0.0015637	0.425692	0.476476	0.0040347	0.581558	0.198258	0
0.997036	0.615265	0.0150352	0.832752	0.614138	0.0017962	0.767624	0.702401	0.0081062	1.32582	0.708943	0	0.748608	0.485209	0.000933	0.385736	0.231652	0	0.595968	0.447367	0.0063665	0.316064	0.220287	0
0.864444	0.685744	0	0.737583	0.923084	0.0014231	1.01146	1.15718	0.0081949	2.43066	0.773393	0	0.834845	0.482388	0.0095575	0.576605	0.198819	0.0016578	0.466369	0.434685	0.0146994	0.545211	0.242316	0
0.546452	0.838998	0.010793	0.655631	0.446163	0.0012473	0.632161	0.903086	0.0082456	1.03119	0.773393	0	0.734812	0.54586	0	0.517175	0.301078	0.0013168	0.617253	0.71681	0.0160033	0.999553	0.264344	0
1.0929	0.78932	0.010793	1.1665	0.373155	0.000373	1.16707	0.42144	0.0083136	0.386696	0.662908	0	0.46788	0.669119	0.0069309	0.462713	0.145723	0.0011557	0.387296	0.561139	0.0142443	0.427616	0.264344	0
1.0929	0.346954	0	0.656752	0.501854	0.0010897	0.865062	1.12384	0.0084288	0.773393	0.662908	0	0.93576	0.630772	0.0069309	0.824244	0.122043	0.0003471	0.71681	0.264537	0.0132586	0.161544	0.229562	0
0.563453	0.874324	0.014942	1.29478	0.545826	0.0016256	0.632161	0.871946	0.0084292	0.966741	0.35695	0	0.93576	0.279928	0	0.464423	0.165612	0.0010396	0.534953	0.705432	0.0176358	0.323088	0.229562	0
0.971471	0.566691	0.0411044	0.718322	0.804313	0.0010562	0.798519	0.731323	0.0084292	1.93348	0.618714	0	0.487075	0.706407	0.0097018	0.919986	0.180528	0.0015559	0.395042	0.548669	0.0117578	0.40386	0.128285	0
1.19699	0.400732	0.002857	0.545698	0.982967	0	1.54528	0.815691	0.0084292	2.12683	0.618714	0	0.839785	0.463154	0.0266889	0.513235	0.266558	0.0010113	0.499351	0.460986	0.0164609	0.807719	0.223676	0
2.60942	0.685744	0.115661	1.59457	0.759188	0.0009983	1.09574	0.899832	0.0084292	0.68746	0.552423	0	1.03973	0.329012	0.001866	0.391396	0.326045	0	0.969969	0.514378	0.0205761	0.888491	0.223676	0
1.0462	0.715821	0	1.29075	0.725163	0.0007528	0.790201	0.778044	0.0084305	0.859325	0.662908	0	2.27196	0.563468	0.07582	1.14465	0.252701	0.0009602	0.697764	0.570327	0.0205761	0.290779	0.20193	0
0.705595	0.677293	0	0.938698	0.825107	0	0.83179	0.665432	0.0085042	1.03119	0.859325	0	0.912482	0.593557	0	0.92664	0.24387	0.0007316	0.50388	0.493802	0.0093542	0.363474	0.242316	0
0.991501	0.323824	0.0277563	1.14905	0.80628	0.0016962	1.56535	1.33086	0.0085297	2.40611	0.515595	0	0.616186	0.567351	0	0.674675	0.278153	0	0.532115	0.425692	0.0121361	0.436168	0.316064	0
0.744794	0.539706	0	0.776286	0.862683	0.0013717	0.976975	0.602058	0.0085534	0.773393	0.464036	0	0.868115	0.27293	0.0185825	0.846746	0.271893	0.0016583	1.00304	0.851383	0.0093279	1.01773	0.191302	0
0.942898	0.546452	0.0128683	0.703663	0.976691	0.0006515	1.06388	0.712617	0.0086096	0.976917	0.773393	0	0.652196	0.454883	0	0.573127	0.293495	0.0013596	0.626466	0.385783	0.0147761	0.327839	0.173083	0
0.708911	0.607169	0.0053973	0.996856	0.473899	0	1.44934	0.31608	0.0086937	0.618714	0.386696	0	0.828201	0.46788	0.0086434	0.520717	0.335383	0.0006466	0.686943	0.461081	0.014478	0.415399	0.290779	0
0.690256	0.757747	0.0195266	0.513087	0.493407	0	1.5804	0.3512	0.0088208	1.23743	0.515595	0	0.62384	0.519867	0.0036392	0.737683	0.163563	0	0.935835	0.205751	0.019807	0.264344	0.145389	0
0.971471	0.874324	0.0114908	0.697505	0.547293	0.00125	1.5804	0.632161	0.0088702	2.51353	0.580044	0	0.614093	0.652522	0.0132637	0.383564	0.17039	0	1.02876	0.228612	0.0137167	0.528689	0.193853	0
1.94294	0.45104	0.0053965	2.61017	0.798752	0	0.737521	0.722469	0.0088735	0.773393	0.773393	0	0.873376	0.755806	0.0079073	0.523659	0.191718	0.0012592	1.02876	0.411502	0.01496	1.08004	0.218084	0
1.89878	0.624517	0.0134937	1.18188	0.841417	0.0012596	1.47504	0.993395	0.0089422	0.902291	0.773393	0	1.74675	0.391513	0.003732	1.9766	0.280626	0	0.480086	0.470288	0.0117587	0.335514	0.290779	0
1.13576	0.457495	0.0215885	1.36823	0.401883	0.0003795	1.47504	1.03444	0.0089422	1.03119	0.713901	0	1.728	0.54586	0.0093317	0.897026	0.296927	0.0012787	0.960171	0.646646	0.0106716	0.391433	0.290779	0
1.13338	0.653231	0.0005996	0.637726	0.66538	0.0009901	0.974581	0.663768	0.0089767	0.773393	0.480037	0	1.04254	0.40104	0.0149297	1.04143	0.142772	0.0003899	0.960171	0.673367	0.0137207	0.447352	0.272605	0
0.889143	0.960431	0.002891	0.678445	0.442875	5.9e-05	1.13123	0.695377	0.0090125	1.06341	0.34373	0	1.0421	0.573429	0.0004182	0.485824	0.238207	0.001028	0.643334	0.432077	0.0131475	0.342093	0.184297	0
0.624517	0.623081	0.020157	0.999318	0.614974	0.0003196	1.48744	0.874099	0.0090309	1.54679	0.515595	0	0.81879	0.844263	0.0020215	0.518011	0.159324	6.16e-05	0.749521	0.452652	0.0274351	0.470378	0.132172	0
1.14495	0.437162	0.024289	0.710589	0.539579	0.0013407	0.758593	0.564909	0.0090309	1.93348	0.441939	0	0.577969	0.559394	0.0140946	0.764516	0.221287	0.0003352	0.987605	0.571342	0.0112228	0.684186	0.198258	0
1.01666	0.485735	0	0.809458	0.783624	0	0.927169	1.07276	0.0092232	0.742457	0.441939	0	1.06746	0.393019	0.0170355	0.545982	0.194282	0.0014097	0.505025	0.370352	0.0154313	0.855232	0.171046	0
0.893127	0.971471	0.038452	0.580771	1.23797	0.0018407	1.20111	1.14391	0.0093644	1.11712	0.552423	0	0.949322	0.436688	0	0.623387	0.282803	0	0.617253	0.705432	0.02876	0.329184	0.171046	0
0.612449	0.971471	0.002857	0.865407	0.601698	5.45e-05	0.983361	1.13123	0.0093653	1.28899	0.662908	0	0.838088	0.873376	0.0271132	0.447772	0.450144	0.0020341	0.808814	0.756633	0.0091436	0.497385	0.213808	0
1.50274	0.971471	0.079196	0.583247	0.471849	0.0011592	1.19408	0.505728	0.009368	0.696053	0.883877	0	0.575634	0.873376	0.0020215	0.668738	0.224593	6.03e-05	0.664734	0.749521	0.0205751	0.573906	0.25657	0
1.11433	0.801464	0.0235033	1.38361	0.505409	0.0001458	0.809165	0.812778	0.0095047	0.773393	0.662752	0	1.41281	0.873376	0.0562742	0.452528	0.176441	0.0012857	0.807177	0.336684	0.0160074	0.311549	0.342093	0
0.766951	0.269166	0.004416	1.64188	0.82094	0.0014992	0.711181	0.344815	0.0095532	0.984318	0.618714	0	1.05129	0.727813	0.0167957	1.07487	0.190275	0.0001627	0.548669	0.541978	0.0197212	0.346165	0.256567	0
1.16577	0.633568	0	0.824572	0.834622	0.0005385	0.875299	0.695377	0.0095801	1.12493	0.773393	0	0.727813	0.24638	0.0031646	1.27812	0.309196	0.00169	0.483068	0.23147	0.0145749	0.44249	0.242316	0
0.672557	0.520431	0	0.76073	0.514499	0.0006378	0.812778	1.12384	0.0095801	1.6874	0.42185	0	1.10905	0.583808	0	0.642406	0.315012	0.0006097	0.595208	0.468261	0.0121054	0.505703	0.306083	0
0.859378	0.558369	0.0192768	0.697249	0.433814	0.0011661	1.26432	0.686346	0.0096122	0.773393	0.552423	0	0.644294	0.479877	0	0.594631	0.194963	0.0007292	0.555528	0.759696	0.0158302	0.758554	0.167757	0
0.99355	0.380141	0.0412124	1.53119	0.433514	0	0.963292	0.55314	0.0097255	1.7068	0.515595	0	0.823264	0.523515	0.014106	0.547328	0.165256	0.0013513	0.864154	0.464468	0.0178324	0.35094	0.220287	0
1.02485	0.287951	0.0120634	1.08481	0.621569	0.0010779	1.42236	0.590017	0.0097927	1.06341	0.732688	0	0.956251	0.358922	0.0301897	1.20333	0.165333	0	0.658403	0.375719	0.0154313	0.775411	0.207699	0
1.08628	0.728603	0	1.74039	0.73532	0.0011985	1.15438	0.361235	0.0097927	1.25216	0.35695	0	0.991065	0.27293	0.0088639	0.85629	0.23738	0.0012619	0.980343	0.401932	0.0092806	0.484632	0.297388	0
0.786891	0.45104	0	2.29863	0.656184	0	1.11055	0.963292	0.0098322	0.475934	0.713901	0	1.05319	0.693156	0	1.3799	0.28283	0.0014048	0.810145	0.246901	0.0137191	0.574796	0.145389	0
1.24903	0.541248	0	2.40809	0.33658	0	0.948241	0.687939	0.0098364	0.662908	0.832884	0	0.765622	0.430071	0	1.82251	0.252701	0	0.786695	0.658403	0.0137148	0.223676	0.290779	0
0.837894	0.720031	0	1.18876	1.04888	0	1.84785	0.717588	0.009872	0.773393	0.441939	0	1.23591	0.516086	0	1.9093	0.129638	0	0.673367	0.475799	0.0120056	0.311549	0.339242	0
0.950352	0.559161	0	0.816526	0.689213	0.0016566	0.632161	0.632161	0.0100333	0.773393	1.26578	0	0.832361	0.694731	0	0.942787	0.407518	0	1.31773	0.498551	0.0178324	0.363474	0.181737	0
0.897639	0.423915	0	0.618679	0.822562	0	0.862037	0.505728	0.0101427	0.832884	0.386696	0	0.944758	0.541756	0	0.649434	0.272771	0.0019656	0.450863	0.440895	0.0182871	0.363474	0.52336	0
0.728603	0.618625	0	1.86577	0.65541	0.001337	1.72407	0.570984	0.0102169	0.843701	0.386696	0	0.894281	0.411	0	0.495316	0.32593	0	0.617253	0.352716	0.019807	0.391433	0.161544	0
1.45721	0.654256	0	0.517498	0.616361	0.0016485	1.12119	0.583533	0.0102169	0.859325	0.386696	0	0.727813	0.60279	0	1.50207	0.259915	0.0016138	1.23451	0.401932	0.0137169	0.396517	0.161544	0
1.66538	0.364302	0	0.702669	0.398889	0.0016815	0.714616	0.826671	0.0104556	0.902291	0.580044	0	1.45563	0.640476	0	0.419114	0.245064	0.0020131	0.805858	0.411502	0.0274338	0.40386	0.161544	0
0.582883	0.704341	0	1.68509	0.554927	0.0014276	0.879528	0.632161	0.0105334	0.928071	0.492159	0	1.66357	0.363907	0	0.569593	0.158672	0.0020569	0.517696	0.582961	0.014161	0.424053	0.242316	0
1.14895	0.728603	0	0.695286	0.640923	0	0.879528	0.917652	0.010535	0.928071	0.515595	0	0.582251	0.703577	0	1.38463	0.222057	0.0017477	0.637164	0.448911	0.010285	0.436168	0.207699	0
1.17697	0.728603	0.0017346	0.543356	0.832895	9.31e-05	1.26432	0.541852	0.0106366	1.03119	0.515595	0	1.16261	0.727813	0	0.572023	0.256835	0	0.637164	0.653562	0.0051433	0.436168	0.218084	0
0.852621	1.0929	0.0047974	1.8629	0.849427	0.0009851	0.826671	0.409045	0.0107201	1.10485	0.618714	0	1.19407	0.727813	0.0012995	0.447719	0.333834	0.0001173	0.915924	0.389844	0.0269259	0.484632	0.218084	0
1.00884	1.0929	0.0080948	2.45023	0.533959	0.0004331	1.69893	0.892462	0.010772	1.23743	0.618714	0	0.870212	1.09172	0.0035942	1.53612	0.34159	0.0012435	0.599617	0.295208	0.0107502	0.519248	0.264344	0
0.971471	0.971471	0.0151823	0.971544	0.636018	0	0.732597	0.741154	0.0108051	1.32582	0.562467	0	1.03426	1.09172	0.0060645	2.02663	0.215833	0.0005489	1.23451	0.64409	0.0036269	0.581558	0.264344	0
1.11278	1.04086	0.0161896	0.838173	0.350471	0.0002142	0.842881	0.45656	0.0108051	1.54679	0.703084	0	0.998144	0.970418	0.0113744	0.805561	0.258085	0	0.53524	0.538118	0.0124685	0.623098	0.242316	0
2.18581	0.822014	0.0197856	2.38819	0.584444	0.0012082	0.674304	0.702401	0.0108051	1.54679	0.636911	0	1.14631	1.03973	0.012129	0.699959	0.143431	0.0002747	0.617253	0.334345	0.0124685	0.726947	0.302895	0
0.655743	0.208172	0.0264947	0.694641	0.669338	0.0008568	0.842881	0.842881	0.010837	1.54679	0.257798	0	2.25167	0.85778	0.0148231	1.99955	0.239218	0.0015498	0.493802	0.514378	0.0144372	0.726947	0.275061	0
0.992141	0.208172	0.0404812	0.955151	0.344201	0	0.870977	0.36876	0.0108772	1.54679	0.515595	0	0.677619	0.218344	0.0198495	0.582927	0.274432	0.0011011	0.617253	0.617253	0.0217854	0.726947	0.111838	0
1.13338	0.740952	0.0593569	1.10041	0.770096	0	1.0536	0.5268	0.0109258	1.6874	1.16009	0	1.0275	0.218344	0.030328	0.803321	0.141276	0	0.637828	0.270048	0.0274369	0.726947	0.223676	0
0.749421	0.847213	0.0024115	0.671362	0.622425	0.0009553	1.26432	0.590017	0.0110383	1.85614	0.162037	0	1.1757	0.7798	0.0444694	0.928448	0.316198	0	0.771566	0.385783	0.0256037	0.793034	0.507173	0
0.822014	0.405522	0.0003765	0.628322	0.547293	0.0008815	0.766255	0.602058	0.0110535	1.93348	0.191514	0	0.778256	0.894853	0.0018261	0.567788	0.256384	0.0012647	0.925879	0.432077	0.025762	0.872337	0.0710761	0
1.20378	0.516094	0.0161921	0.737583	0.319103	0.0009209	1.19598	0.632161	0.0112356	2.01082	0.220969	0	0.85778	0.429143	0.0002854	0.532357	0.225805	0.0011673	0.561139	0.440895	0.0235129	0.908684	0.084006	0
0.716392	0.602982	0.0047147	1.25418	0.735639	0.000381	1.89648	0.632161	0.0112385	2.40611	0.441939	0	1.25713	0.554007	0.0124985	0.626577	0.13168	0.0012236	0.88179	0.46294	0.0126584	0.945032	0.0969263	0
0.908114	0.637528	0	1.26168	0.912155	0.0001191	1.92975	0.632161	0.0113729	2.43066	0.441939	0	0.750557	0.649618	0.0037206	1.06543	0.305245	0.000507	1.40734	0.46294	0.0137169	1.13081	0.193853	0
0.867385	0.728603	0.0004906	0.865854	0.622325	0.0002791	2.16741	0.632161	0.0114137	2.57798	0.662908	0	0.95804	0.694731	0	1.07656	0.379163	0.0001631	1.43203	0.46294	0.0141332	1.14235	0.193853	0
1.06862	0.5231	0.0101203	0.95702	0.539796	0.0005068	0.915543	0.842881	0.0114938	0.739767	0.618714	0	0.925187	0.793978	0.0003913	0.740528	0.25999	0.0003826	1.61023	0.46294	0.0198125	1.21158	0.290779	0
0.728603	0.551972	0.0129497	0.847856	0.692093	0.000616	0.812778	0.842881	0.0114938	0.850732	0.580044	0	1.14371	0.576758	0.0080875	0.81927	0.227913	0.0006999	0.682227	0.617253	0.0108927	0.355397	0.272605	0
0.672557	0.28605	0.0088293	1.13264	0.536614	0	1.14391	0.632161	0.0115414	0.773393	0.515595	0	0.7798	0.613326	0.0103947	0.727208	0.292514	0.0008515	0.60603	0.617253	0.0168342	0.410073	0.25657	0
0.716659	0.485735	0	1.10606	1.14932	0	0.972555	0.869221	0.0115723	0.386696	0.68746	0	0.727813	0.321457	0.0070988	0.972636	0.227531	0	0.852931	0.468261	0.021036	0.373859	0.229562	0
0.692173	0.471127	0.0007709	0.872382	0.602435	0.0013554	0.972555	1.04633	0.0117067	0.773393	0.618714	0	0.7798	0.54586	0	0.949957	0.488172	0	0.72618	0.646646	0.0071144	0.189638	0.306083	0
0.728603	0.688444	0.0161862	0.721624	0.499702	0.0001591	0.799877	0.875299	0.011709	1.48234	0.441939	0	0.754279	0.542705	0.000622	0.752421	0.255973	0.0019374	0.72618	0.779688	0.0342918	0.379277	0.276932	0
1.0929	0.771462	0.0013491	0.856005	0.673093	0.0004188	0.879528	0.707163	0.011709	0.941521	0.281234	0	0.793978	0.793978	0.013137	0.623218	0.212331	0.0002345	0.597964	0.653562	0.0108312	0.726947	0.198258	0
0.672557	0.635872	0.0053965	1.49262	0.785013	0	1.20935	0.549705	0.011709	0.562467	0.470761	0	1.19097	0.893226	0.0011026	0.740906	0.286892	0.0006181	0.658403	0.529074	0.0205792	0.462603	0.126426	0
0.945215	0.936776	0.0027965	1.69767	0.779197	0	1.45397	0.824557	0.0117457	0.562467	0.515595	0	0.738064	0.738064	0.0044105	1.30179	0.334966	0	0.905304	0.411502	0.0293989	0.276932	0.212026	0
1.31149	0.555126	0.0485833	0.6383	0.47184	0.0007675	0.85849	0.854271	0.0117986	1.23743	0.644494	0	1.04805	1.09172	0.0022932	1.48103	0.332806	0	1.09206	0.617253	0.0170633	0.276932	0.232623	0
0.714317	0.823638	0	0.976036	0.422802	8.41e-05	1.066	0.541852	0.0117986	1.39211	0.749956	0	1.45563	0.659152	0.0404422	0.559798	0.203215	0.0011599	0.646646	0.642972	0.0115204	0.612166	0.290779	0
0.829798	0.445257	0.0080956	2.10161	1.19409	8.18e-05	0.842881	0.541852	0.0117986	2.01082	1.30904	0	0.802735	0.978784	0	0.857421	0.182175	0.0001276	0.804299	0.411502	0.0240009	0.688687	0.342093	0
0.485735	0.364302	0.0058878	0.569704	0.263679	0.0003809	0.632161	0.722469	0.0118012	0.773393	0.541375	0	0.932511	0.53373	0.0068233	1.85144	0.515349	0.0001249	0.637164	0.411502	0.0360013	0.99477	0.599779	0
0.485735	0.728603	0	0.701682	0.596542	0.0002971	0.903086	0.812778	0.0118292	0.754529	0.632776	0	0.54586	0.436688	0.0049766	0.503013	0.113817	0.000604	0.480086	0.548669	0.0230458	0.384048	0.248226	0
0.607169	0.774141	0	2.46282	0.612178	0.0006684	1.0837	0.741154	0.0118846	0.966741	0.220969	0	0.54586	0.873376	0	0.621422	0.258115	0.0004755	0.685837	0.617253	0.0219454	0.377635	0.290779	0
0.719608	0.654256	0	0.629762	0.774029	0	1.30044	0.763861	0.0118846	1.06341	0.220969	0	0.682325	0.927962	0	2.18162	0.266499	0.001122	0.823004	0.567206	0.0188571	0.484632	0.10385	0
0.971471	0.712412	0.005113	1.87643	0.990789	0.0001228	0.908731	0.654738	0.0118846	0.928071	0.23375	0	0.808682	0.78747	0	0.558386	0.340946	0	0.987605	0.586896	0.0188571	0.533095	0.10385	0
1.39493	0.354961	0.0232743	0.94884	0.39114	0.0008751	1.31489	0.532346	0.0120005	2.43066	0.247486	0	1.09172	0.85778	0.0044379	1.66629	0.436965	0.0002104	0.692528	0.504235	0.0251428	0.467323	0.109856	0
0.666152	0.535984	0	0.885157	1.17862	0	0.983361	0.59181	0.0120418	0.850732	0.305923	0	1.5676	0.427684	0.0202901	0.844621	0.173051	0.0015795	1.00304	0.411502	0.0401744	1.23022	0.116312	0
0.757747	0.565296	0	0.422124	0.615705	0	2.00184	0.821809	0.0120875	1.08275	0.386696	0	0.751291	0.646945	0	0.788809	0.522308	0	0.751439	0.460324	0.0102881	0.432239	0.143776	0
0.695485	0.702582	0.001619	0.579584	0.401254	0	0.919506	0.59265	0.0121052	0.713901	0.4331	0	0.860143	0.691935	0	0.376673	0.272997	0	1.52971	0.641943	0.0211461	0.550122	0.181737	0
0.950352	0.277547	0.0020237	1.08456	0.286834	0	1.26432	0.580904	0.0123941	0.951868	0.441939	0	0.790556	0.866954	0.0014269	0.517298	0.178622	0	0.705432	0.46294	0.0188314	0.363474	0.203545	0
0.78465	0.536865	0.0093311	1.69319	0.625151		0.726046	0.541852	0.0124887	0.644494	0.464036	0	1.08142	0.342485	0.0017969	0.970894	0.127732	0	0.969969	0.45623	0.0228589	0.484632	0.207699	0
0.778281	0.773579	0	0.574183	0.486055		0.931605	1.04121	0.0124887	0.773393	0.464036	0	0.899064	0.664525	0.0083324	1.51621	0.278464		0.559385	0.427329	0.0219495	0.330431	0.218084	0
0.624517	0.685744	0	1.62351	0.713177		0.885025	1.09574	0.0125304	0.773393	0.498374	0	0.892362	0.95804	0	0.514341	0.21655		0.720128	0.823004	0.0190865	0.396517	0.218084	0
0.910754	0.582883	0	0.73742	0.654146		0.632161	1.28911	0.01257	1.03119	0.515595	0	0.727813	0.852074	0	1.45691	0.318377		0.691323	0.867491	0.0251496	0.396517	0.234222	0
0.957593	0.516094	0	1.79825	0.968709		0.842881	0.587006	0.0127094	1.54679	0.515595	0	1.06139	0.727813	0	0.662176	0.292612		0.493802	1.03539	0.0155465	0.528689	0.242316	0
0.641171	0.630143	0	0.923557	0.54044		1.42236	0.857932	0.0127696	1.54679	0.515595	0	1.11598	0.651201	0	1.61481	0.43889		0.658403	0.472017	0.0186146	0.793034	0.242316	0
1.47638	0.832689	0	0.572982	0.868734		0.832602	0.613004	0.0129642	1.16009	0.562467	0	0.750557	0.800039	0	0.830277	0.245252		1.11106	0.689871	0.024937	0.793034	0.242316	0
1.70323	0.68003	0	0.90564	0.496792		0.966834	0.931605	0.0129867	0.984318	0.580044	0	1.73325	1.09172	0	0.515691	0.394367		0.653562	0.493802	0.0329119	0.598663	0.264344	0
0.658911	0.632373	0	1.37758	0.263722		0.680788	0.57948	0.0130085	2.39049	0.584375	0	2.0052	0.899064	0	0.824996	0.22568		0.764218	0.751439	0.0240023	0.508863	0.272605	0
1.38051	1.05623	0	0.594273	0.460087		0.778044	0.948241	0.0130342	1.11712	0.594917	0	0.777664	0.844019	0	1.26146	0.119868		0.540096	0.468261	0.0298214	1.23581	0.274641	0
0.766951	0.653231	0	1.35383	0.899412		0.802358	0.915543	0.0130406	0.515595	0.601528	0	1.63758	1.41205	0	0.544225	0.209473		0.617253	0.766245	0.0141897	0.581558	0.279595	0
0.62772	0.437162	0.0060711	0.947379	0.49098		2.3119	0.252864	0.0130451	0.618714	0.618714	0	0.909767	0.873376	0	1.25387	0.411965		0.636542	0.740704	0.0178263	0.26924	0.282702	0
0.755588	0.80575	0	0.524064	0.45632		0.842881	0.505728	0.0131408	0.721833	0.644494	0	0.745565	0.58485	0.005598	0.877861	0.224892		1.8374	0.205751	0.0198138	0.323088	0.290779	0
0.971471	0.465705	0.0074069	0.477171	0.44213		1.54528	0.758593	0.0131687	0.721833	0.644494	0	0.899064	1.08023	0	0.486233	0.209557		0.673367	0.411502	0.0198879	0.376936	0.302895	0
1.82151	0.582883	0	0.773412	0.863619		0.790201	0.530199	0.013289	0.928071	0.68746	0	1.1645	0.632586	0.0068635	0.442927	0.203514		1.23451	0.617253	0.0316508	0.376936	0.302895	0
0.840696	0.42859	0	1.17176	0.333942		1.09941	1.33266	0.0133777	1.03119	0.727899	0	2.18344	0.793978	0	0.718831	0.398059		0.63308	0.433745	0.0282411	0.484632	0.323088	0
0.886342	0.491384	0.0019851	1.00846	0.394604		1.42923	0.574691	0.0133797	1.44367	0.773393	0	1.02349	0.586946	0	1.09131	0.154924		0.88179	1.09422	0.0457179	0.53848	0.342093	0
0.809559	0.495751	0	0.66027	0.553657		0.532346	0.70802	0.0134375	1.85614	0.773393	0	1.08255	0.673615	0.0018546	0.939231	0.1831		1.14633	0.47481	0.0155292	0.753871	0.363474	0
0.824472	0.800035	0	0.684706	0.570029		0.865062	0.737521	0.0134502	1.85614	0.773393	0	0.992473	0.67975	0	0.615029	0.2574		0.429393	0.585867	0.0215554	0.969263	0.363474	0
1.92866	0.971471	0.0032379	0.446688	0.516702		0.931605	0.734122	0.013465	0.773393	0.773393	0	1.02052	1.11157	0	0.641776	0.265271		0.697764	0.617253	0.0308627	0.969263	0.363474	0
0.582883	0.490617	0.0874324	1.19256	0.801681		1.3255	0.632161	0.0135088	1.65727	0.773393	0	2.39646	1.35312	0.0030323	0.418838	0.240827		0.751439	0.617253	0.015777	0.407091	0.363474	0
0.582883	0.552109	0	0.565063	0.571403		0.758593	0.948241	0.0135584	0.859325	0.966741	0	0.727813	0.68681	0.081879	1.11854	0.374148		1.06991	0.531787	0.0311769	0.872337	0.363474	0
1.02004	0.636644	0.0068974	1.31217	0.681972		0.758593	0.486277	0.0135751	1.07085	1.03119	0	0.727813	0.77436	0	0.530731	0.267121		0.617253	0.800761	0.0238552	0.454342	0.454342	0
0.600026	0.728603	0.0040474	1.2928	1.55695		1.72791	0.583533	0.0135788	1.09681	0.545924	0	1.27367	0.893226	0.0064894	1.23344	0.318929		0.617253	0.411502	0.0199948	0.568915	0.484632	0
0.852999	0.79484	0	1.26505	0.504049		1.77005	0.615951	0.013624	0.708943	0.515595	0	0.751676	1.0275	0.0038302	1.21904	0.728121		1.40597	0.493802	0.0209346	0.584556	0.264344	0
0.812673	0.56408	0	0.828352	0.700802		1.02118	0.680788	0.0136474	0.773393	0.435033	0	1.06944	1.1517	0	1.19472	0.236116		1.44026	0.521236	0.0219495	0.380782	0.249888	0
0.861077	0.373643	0.0132473	0.81718	0.871074		1.65942	0.535729	0.013678	0.966741	0.515595	0	1.02129	0.81879	0	0.784586	0.329937		0.836278	0.576103	0.0291498	0.415399	0.211049	0
1.18122	0.572474	0.0588711	0.654236	0.753042		1.13465	0.541852	0.0136958	1.03119	0.552423	0	1.09172	0.54586	0.0128438	0.776313	0.410212		1.36445	0.453863	0.0220655	0.519248	0.250672	0
0.728603	0.420971	0	0.927662	0.966669		0.929648	0.602058	0.013704	2.32018	0.475934	0	1.50728	0.837832	0.0570777	0.622466	0.356229		0.939298	0.46294	0.0205735	0.553865	0.26924	0
0.836102	0	0.0186859	0.938217	0.509119		0.659646	0.677315	0.0137294	0.843701	0.475934	0	0.93576	0.617059	0	0.882615	0.459185		0.771566	0.514378	0.0342884	1.2462	0.232623	0
0.838216	0.514308	0.0115674	0.938217	0.513087		0.769587	0.722469	0.0137548	0.843701	0.386696	0	1.08015	0	0.018199	0.892658	0.241864		0.548669	0.578675	0.0268112	0.459125	0.232623	0
1.37534	0.536865	0	1.5246	0.830412		2.30876	0.435646	0.0137881	1.12493	1.08619	0	1.09172	0.770626	0.0113744	0.892658	0.244086		0.640114	0.617253	0.0247946	0.459125	0.189638	0
0.696925	0.555126	0	1.64188	0.627065		2.22027	0.653959	0.0140462	0.736564	0.562467	0	1.79813	0.804425	0	1.45057	0.398879		1.92034	0.372376	0.0330455	0.612166	0.533143	0
0.546452	0.571067	0	1.7937	0.710843		0.842881	0.741154	0.0140466	0.883877	0.562467	0	0.923763	0.831787	0	1.56215	0.30221		1.85176	0.561139	0.0177152	0.40386	0.276932	0
0.776121	0.647647	0	1.81291	0.696739		1.26432	0.862037	0.0140466	1.54679	0.464036	0	0.727813	0.855672	0	1.7066	0.342658		0.705432	0.635958	0.0137154	0.484632	0.276932	0
1.64293	0.874324	0.0117769	2.18917	0.59145		1.34589	0.919506	0.014048	1.65727	0.618714	0	1.03872	0.970418	0	1.72488	0.33705		1.05815	0.740704	0.0261245	0.848105	0.229562	0
1.03711	0.971471	0	0.671864	0.621532		1.92177	1.23015	0.0140482	1.98872	0.773393	0	2.20259	1.31006	0.0117641	2.08287	0.288579		1.13163	0.790084	0.0205751	0.908684	0.306083	0
0.890515	0.576105	0.0134913	1.25355	0.475874		0.937586	1.46935	0.0140487	2.20969	0.407049	0	1.39106	1.45563	0	0.642435	0.304315		1.61763	1.05815	0.0182892	1.09042	0.382604	0
0.925211	0.624517	0.0485735	0.886501	0.463838		0.778044	1.11682	0.0140488	2.27468	0.601528	0	1.20089	0.883773	0.0134767	1.20266	0.233107		0.791043	1.2639	0.0091449	1.21158	0.20193	0
1.32059	0.4949	0.0050663	1.10107	0.606782		0.826671	0.714616	0.0140488	0.850732	0.545924	0	1.24768	0.963282	0.0485209	0.855333	0.227222		0.658403	0.962189	0.033314	1.25336	0.299331	0
0.819679	0.356206	0	0.677475	1.06457		1.65334	0.842881	0.0140491	1.23743	0.386696	0	1.78366	0.770626	0.005113	1.06785	0.297275		0.699553	0.617253	0.0423997	0.470378	0.272605	0
0.728603	0.485735	0	1.41093	0.554874		0.889707	0.47412	0.0140491	1.23743	0.386696	0	1.11232	0.558554	0	0.657341	0.521582		1.39911	0.728042	0.0244961	0.684186	0.193853	0
0.961756	0.971471	0.0045173	1.21177	0.734257		0.781883	0.55314	0.0140498	1.31477	0.386696	0	0.992473	0.764204	0	1.36951	0.272261		0.756633	0.411502	0.0228631	0.684186	0.193853	0
0.728603	0.624517	0	0.772345	1.12119		1.0837	0.612406	0.0140498	1.07085	0.386696	0	1.31006	1.56638	0.0046199	1.17706	0.361656		0.666917	0.480086	0.0173286	0.726947	0.193853	0
0.957593	0.431765	0.0012454	1.53402	0.383922		1.01146	0.632161	0.0140498	1.18983	0.580044	0	0.998144	1.00774	0	0.750918	0.553888		0.925879	0.531523	0.0243884	0.594775	0.193853	0
1.28432	0.728603	0.0032379	0.833454	0.41916		2.3655	0.741154	0.0140498	2.26069	0.580044	0	1.32156	0.705758	0.0012767	1.49779	0.190704		0.871416	0.548669	0.025823	0.660861	0.290779	0
0.754319	0.587996	0.0116927	1.28143	0.467889		0.790201	0.594975	0.0140508	1.26786	0.580044	0	1.77405	1.19097	0.003323	0.815355	0.208355		2.04575	0.645742	0.0274369	1.25564	0.290779	0
0.757747	0.642885	0.0262653	1.04304	0.64214		0.948241	0.680788	0.0143673	0.580044	0.580044	0	1.04425	0.965752	0.0121293	1.25482	0.233163		0.685837	0.519792	0.0187084	0.705774	0.290779	0
0.575213	0.563636	0	0.904369	0.48664		1.15896	0.42144	0.0145883	0.877905	0.580044	0	1.05129	1.0565	0.027246	1.02395	0.321676		0.823004	0.595968	0.036309	0.323088	0.290779	0
0.728603	0.451529	0	0.826721	0.50868		1.08993	0.561921	0.0146891	0.34373	0.567155	0	0.79882	0.932511	0	0.889376	0.24392		1.00589	0.370352	0.0115735	0.492448	0.290779	0
0.765831	0.582883	0.0015419	0.996856	0.600329		0.70802	0.842881	0.0147143	0.34373	0.441939	0	1.01374	0.750557	0	0.815283	0.257385		0.94962	0.493802	0.0242723	0.193853	0.285586	0
0.656847	0.642885	0	0.690791	0.485626		0.983361	1.26432	0.0149864	0.515595	0.441939	0	1.06944	0.970418	0.0016172	0.9869	0.304694		0.617253	0.740704	0.0158796	0.193853	0.223676	0
0.546452	0.327462	0	1.06574	0.552518		0.561921	0.655574	0.0150052	0.515595	0.662908	0	0.918125	1.07382	0	0.683937	0.246655		0.864154	1.11106	0.043899	0.290779	0.223676	0
1.40222	0.364302	0	0.699991	0.328376		0.71534	0.674304	0.0150763	0.68746	0.883877	0	0.770626	0.55277	0	1.05749	0.281127		0.493802	0.576103	0.0537216	0.290779	0.335514	0
0.533124	0.594778	0	0.82094	0.629387		0.83179	0.505728	0.0151281	0.773393	0.68746	0	1.98849	0.617059	0	0.695458	0.167373		0.63195	0.598548	0.0355029	0.387705	0.447352	0
0.948341	0.607914	0	0.773782	0.961787		1.01146	0.632161	0.0151281	0.773393	0.237967	0	0.761665	1.01555	0	0.817311	0.320799		0.734825	0.448911	0.016698	0.436168	0.348935	0
1.07941	0.558369	0.0010793	1.87643	0.853847		1.01146	0.68963	0.0151719	1.28899	0.832884	0	1.35638	1.05301	0	0.772165	0.491255		0.897823	0.561139	0.0213364	0.436168	0.121158	0
0.502485	0.40904	0.0019047	0.506209	0.301011		1.1695	0.651317	0.0152175	1.54679	0.257798	0	1.5596	0.973055	0.0011833	1.87458	0.437083		0.897823	0.617253	0.0176358	0.726947	0.424053	0
0.892167	0.582883	0.0031882	0.679525	0.551424		0.68963	0.577975	0.0152708	1.6499	0.257798	0	0.727813	0.71296	0.0021094	0.507479	0.154252		1.03811	0.582961	0.0205735	0.872337	0.132172	0
0.900388	0.485735	0.0029827	0.866974	0.637354		1.04758	0.717588	0.0153213	1.80458	0.257798	0	1.31006	1.02078	0.0035426	0.68809	0.282584		0.617253	0.519792	0.0214341	0.930493	0.132172	0
0.655743	0.493385	0	1.2127	0.660882		0.835738	0.657447	0.015327	0.575931	0.386696	0	1.32753	0.85439	0.00333	0.878224	0.331147		0.942123	0.648116	0.0235085	1.01773	0.132172	0
0.728603	0.577384	0	0.752173	0.626835		0.854271	0.510591	0.0153886	0.914009	0.515595	0	0.982548	0.869333	0	1.22849	0.343566		0.752277	0.594392	0.0149656	0.326194	0.198258	0
0.753727	0.560464	0	0.769239	0.98555		0.842881	0.632161	0.0153886	0.792256	0.530326	0	1.09172	1.01894	0	0.767478	0.327698		0.771566	0.46294	0.0137191	0.517826	0.264344	0
0.910754	0.375476	0	0.523349	0.339539		0.711181	0.722469	0.0153886	1.60012	0.454937	0	1.12937	0.992473	0	0.789111	0.518865		0.771566	0.576103	0.0242723	0.448997	0.272605	0
0.971471	0.676144	0	0.686052	0.684956		1.55406	0.812778	0.0153886	0.739767	0.42185	0	1.36465	0.674298	0	0.538309	0.179492		0.653562	0.658403	0.0286854	0.908684	0.234499	0
0.971471	0.614485	0.0674687	0.704343	0.363922		0.739369	0.579141	0.0154532	0.618714	0.703084	0	1.45563	1.21769	0	0.707389	0.362547		1.42815	0.740704	0.05259	0.420864	0.218084	0
1.0929	0.535738	0	2.05235	0.962979		0.885025	0.653959	0.0155511	0.773393	0.309357	0	1.45563	1.10754	0.07582	0.728184	0.19414		0.685837	0.528012	0.0262413	0.352459	0.363474	0
1.45721	0.476904	0.0360592	1.03463	0.576289		1.51719	0.653959	0.0156073	2.47486	0.309357	0	1.63758	0.97475	0	2.13021	0.514712		0.823004	0.597342	0.0212582	0.440574	0.161544	0
0.9909	0.821335	0	1.05959	1.05131		0.925113	0.674304	0.0156073	0.662908	0.309357	0	2.18344	0.873376	0.0409884	1.07537	0.308358		1.41086	0.597342	0.0274307	1.40984	0.161544	0
0.582883	0.439158	0.006072	0.695062	0.398977		0.632161	0.674304	0.0157504	0.883877	0.464036	0	1.51504	1.50415	0	1.10211	0.564986		0.861283	0.617253	0.0274307	0.379277	0.161544	0
1.03125	0.455377	0.0070857	1.21186	1.02507		0.794055	0.742101	0.015922	1.10485	0.618714	0	0.899064	0.807322	0.0069319	0.724063	0.215561		0.591172	0.617253	0.0298533	0.505703	0.242316	0
1.36613	0.39204	0	0.637892	0.434337		1.00092	0.59181	0.0159649	1.05181	0.928071	0	1.59426	0.839785	0.0080891	1.2633	0.55602		0.743591	0.680238	0.016657	0.632128	0.323088	0
0.780646	0.629657	0.0360258	0.619996	0.739067		1.15896	0.49168	0.0160041	0.703084	0.470761	0	2.11301	0.723264	0	0.665361	0.236044		0.938225	0.543183	0.0311769	0.602834	0.484632	0
1.07793	0.478796	0	0.64611	0.501321		1.01146	0.632161	0.0160069	0.703084	0.490444	0	1.21302	1.1757	0.0415232	0.647207	0.401971		1.08637	0.454818	0.0301099	0.40386	0.248226	0
0.850037	0.582883	0.0023128	0.633027	0.571872		0.972555	1.10223	0.0160551	0.703084	0.34373	0	1.68437	0.89677	0	0.675167	0.274967		0.94962	0.584766	0.0336033	0.40386	0.258913	0
0.681734	0.475176	0.0323916	1.9404	0.890774		1.39511	0.600553	0.0160569	0.843701	0.68746	0	1.32905	1.09172	0.0026953	0.662431	0.31405		0.914449	1.02374	0.0365784	0.40386	0.181737	0
0.85582	0.642885	0.0335366	0.841954	0.369561		0.89327	0.68963	0.0161403	0.843701	0.454937	0	1.07163	0.8912	0.0377493	2.0308	0.49106		1.31681	0.558467	0.0080303	0.484632	0.363474	0
1.31842	0.527609	0.0274945	1.85873	0.48307		0.711181	0.804568	0.0162076	0.843701	0.454937	0	1.34645	1.21302	0.0390836	0.882381	0.205224		0.844662	0.64409	0.0243653	0.484632	0.242316	0
0.975695	0.805298	0.0026983	0.603788	0.465693		0.882084	0.70802	0.0162092	1.26555	0.386696	0	2.07427	1.01894	0.0321094	1.95269	0.269175		0.673367	0.751439	0.0158254	0.484632	0.242316	0
0.728603	0.768345	0.0058567	0.928958	0.400012		0.927169	0.559219	0.0162125	0.773393	0.386696	0	1.55671	1.56314	0.0031641	0.636019	0.259512		0.841709	0.664734	0.0425692	0.726947	0.207699	0
0.59613	0.610741	0	0.64972	0.79162		0.758593	1.02118	0.0163138	0.773393	0.386696	0	1.1645	1.50761	0.0068742	0.984613	0.223164		0.885624	0.525808	0.0205792	0.447352	0.207699	0
0.822014	0.364302	0	0.744634	0.492179		0.817449	0.842881	0.0163898	0.966741	0.386696	0	0.966441	1.20831	0	0.688708	0.441655		0.729481	0.960171	0.0448911	0.447352	0.207699	0
0.7051	0.49819	0	0.881613	0.601125		0.541852	0.477901	0.0164578	1.06341	0.386696	0	1.33432	0.727813	0	0.789444	0.274664		0.79135	0.793611	0.0160033	0.55919	0.207699	0
0.546452	0.713734	0.0121422	0.575297	0.504033		0.632161	0.927169	0.0165254	0.773393	0.386696	0	1.1697	1.01555	0	0.934665	0.335462		0.529074	0.451509	0.024454	0.615109	0.207699	0
0.728603	0.390958	0.0009524	0.705495	1.05371		0.632161	0.382237	0.0166028	0.798341	0.386696	0	0.906967	1.45563	0.0145548	0.612037	0.282796		0.617253	0.876101	0.0195934	0.450015	0.207699	0
0.772761	0.840696	0	1.45945	0.437342		0.632161	0.906494	0.0166811	0.773393	0.515595	0	1.21302	0.800595	0.0011475	0.751198	0.595454		0.617253	0.36474	0.0356649	0.465246	0.207699	0
0.99355	0.393214	0.020047	1.236	0.632724		0.662263	0.334545	0.0166811	0.739767	0.580044	0	1.31759	1.72377	0	1.56215	0.250038		0.617253	0.868726	0.021717	0.451209	0.276932	0
1.19491	0.481512	0.007014	0.830713	0.38135		0.722469	0.3512	0.0167474	1.07597	0.580044	0	1.72377	0.806924	0.0242614	1.32807	0.361906		0.646646	0.322227	0.027432	0.432239	0.311549	0
1.30698	0.421823	0	0.86329	0.740848		0.737521	0.389022	0.0167474	0.928071	0.644494	0	2.08188	0.999647	0.0085213	0.894763	0.218591		0.705432	0.342918	0.0303688	0.628807	0.311549	0
0.937681	0.624517	0.0124535	1.72639	0.453012		0.747099	0.42144	0.0168576	0.928071	0.644494	0	2.28867	0.878702	0	0.93027	0.424997		0.720128	0.379848	0.0303688	0.545211	0.346165	0
1.02004	0.658093	0	1.07079	0.577698		0.758593	0.459753	0.0168576	1.23743	0.773393	0	1.64872	1.31006	0.0151613	1.86156	0.260358		0.729481	0.411502	0.0224456	0.545211	0.346165	0
1.34511	0.310044	0.0146112	1.0963	0.494813		0.778044	0.47412	0.0168588	2.1655	1.03119	0	1.79813	1.38946	0	1.15715	0.332249		0.740704	0.448911	0.0352716	0.726947	0.415399	0
0.681812	0.58605	0.0076695	0.982731	0.449661		0.786689	0.47412	0.0169419	0.916613	0.569868	0	2.38193	0.655032	0.0179522	1.19261	0.284616		0.759696	0.46294	0.0338908	1.27216	0.553865	0
0.728603	0.566691	0.0090475	0.772566	0.577879		0.804568	0.541852	0.0169708	0.545924	0.309357	0	1.22369	1.24288	0.0094932	1.07463	0.259565		0.768137	0.46294	0.023435	0.540984	0.308402	0
0.923582	0.755588	0	2.0345	0.674149		0.812778	0.632161	0.0170593	0.727899	0.412476	0	1.31006	1.20664	0.0112421	0.844869	0.334102		0.785595	0.529074	0.0617253	0.323088	0.167757	0
1.04343	0.455377	0	0.895249	0.593871		0.842881	0.632161	0.0170593	1.72876	0.515595	0	1.66534	1.60885	0	2.22607	0.390538		0.793611	0.617253	0.0063027	0.430784	0.223676	0
0.942898	0.508328	0	0.924155	0.76583		0.842881	0.632161	0.0171714	0.515595	0.618714	0	1.89014	0.970418	0	0.983145	0.344546		0.823004	0.617253	0.033314	1.02311	0.279595	0
0.774717	0.520431	0	0.583046	0.813338		0.856475	0.632161	0.0171714	0.644494	0.543465	0	1.71556	1.09172	0	1.01519	0.449676		0.823004	0.617253	0.023826	0.306083	0.335514	0
0.291441	0.649119	0.001619	1.3276	0.445321		0.885025	0.632161	0.0172025	0.902291	0.562467	0	1.41084	1.11971	0	0.641814	0.480317		0.836278	0.617253	0.0411539	0.382604	0.295322	0
1.02004	0.242868	0.0032379	1.04682	0.773759		0.903086	0.632161	0.0173744	0.488458	0.773393	0	0.54586	1.44579	0.0020215	1.46347	0.263413		0.864154	0.617253	0.0316556	0.535645	0.306083	0
0.79484	0.761722	0.0084168	1.16121	0.469108		0.903086	0.632161	0.0175583	0.594917	0.269006	0	1.91051	0.54586	0.004043	1.15442	0.461609		0.88179	0.617253	0.0247946	0.290779	0.422098	0
0.647647	0.59454	0	0.674745	0.574509		0.919506	0.642195	0.01756	0.883877	0.220969	0	1.52333	1.73169	0.0105096	1.28772	0.280734		0.88179	0.617253	0.0587885	0.354608	0.14723	0
0.674633	0.300013	0	0.883954	0.553929		0.948241	0.684841	0.0175605	0.994362	0.441939	0	1.24768	1.35799	0	0.749833	0.344278		0.897823	0.627051	0.0064297	0.528689	0.121158	0
0.905831	0.600026	0.0172041	0.984279	0.675418		1.10628	0.702401	0.0175614	1.54679	0.441939	0	1.29967	0.694731	0	0.983649	0.332537		0.925879	0.668691	0.0234195	0.594775	0.242316	0
0.781916	0.333076	0.0425049	1.02657	0.288906		1.26432	0.709253	0.0177115	1.67053	0.497181	0	1.76207	1.38946	0.021708	1.09575	0.406618		1.08019	0.685837	0.0263804	0.925206	0.242316	0
0.850037	0.641171	0.0026855	1.72608	0.593566		1.26432	0.722469	0.0177932	0.515595	0.552423	0	1.54954	0.7798	0.0536322	1.14428	0.174117		1.23451	0.692528	0.0198879	1.00654	0.272605	0
0.811609	0.348909	0.0029436	0.979831	0.698729		1.26432	0.737521	0.0179837	0.773393	0.552423	0	1.69823	1.54954	0.0033947	1.93022	0.36005		1.23451	0.705432	0.0186146	0.311549	0.302895	0
0.948879	0.630955	0.0191291	0.926211	0.348811		1.26432	0.758593	0.0180617	0.945258	0.662908	0	1.62833	0.843602	0.003732	1.09746	0.427075		1.23451	0.720128	0.0274369	0.467323	0.302895	0
0.927313	0.508328	0.004077	1.07354	0.549388		1.42236	0.758593	0.0180617	1.20306	0.322247	0	1.97214	1.52841	0.024253	1.0378	0.213314		1.23451	0.740704	0.0246901	0.571173	0.363474	0
1.04086	0.47428	0	1.30552	0.696901		1.47504	0.790201	0.0180617	1.20306	0.309357	0	1.94525	1.23591	0.0051777	1.20712	0.336369		1.38882	0.740704	0.00823	0.726947	0.177304	0
0.832689	0.291441	0.0026983	0.863039	0.3902		1.61552	0.804568	0.0180617	1.89052	0.464036	0	2.18344	1.17701	0	1.47215	0.427041		1.44026	0.771566	0.0398228	0.726947	0.171046	0
0.932087	0.582883	0.0029827	0.680696	0.544662		1.68576	0.842881	0.018143	0.850732	0.773393	0	1.74675	0.727813	0.0034654	0.974117	0.239137		1.57742	0.785595	0.0514378	1.14235	0.25657	0
0.551375	0.533828	0.004676	0.913086	0.484489		1.81403	0.842881	0.0182568	1.85614	1.23743	0	1.96233	1.45563	0.0038597	0.769475	0.334747		1.64601	0.823004	0.0212582	0.515898	0.427616	0
0.78465	0.523684	0	2.00309	0.37974		1.81939	0.842881	0.0183217	0.736564	0.475934	0	1.1757	1.34645	0.0060632	1.03406	0.298159		1.77125	0.823004	0.0111414	1.1256	0.684186	0
0.708911	0.506854	0	0.766211	0.429106		2.04236	0.862037	0.0183235	0.703084	0.475934	0	1.69823	1.32156	0	2.27317	0.233782		1.77648	0.823004	0.0293901	0.447352	0.264344	0
1.07707	0.67656	0	0.547293	0.530453		2.21256	0.875299	0.0183235	0.843701	0.832884	0	1.57208	1.31006	0	0.873806	0.265483		1.9942	0.841709	0.025194	0.427616	0.264344	0
0.485735	0.408018	0	1.94973	0.523498		2.31792	0.903086	0.0184857	0.984318	0.48337	0	2.39474	1.77405	0	0.624861	0.329149		2.16039	0.854658	0.0514378	0.513139	0.462603	0
0.90208	0.647647	0.0105872	0.964604	0.481674		0.983361	0.948241	0.0186026	0.984318	0.309357	0	1.09172	1.09172	0	2.22607	0.325243		2.26326	0.88179	0.0163308	0.598663	0.26924	0
0.445734	0.381649	0.0060363	0.921225	0.35732		0.834929	0.970293	0.0187288	1.12493	0.34373	0	2.02748	1.74675	0.0137484	1.105	0.299537		0.978288	0.925879	0.0320031	0.598663	0.174467	0
0.838998	0.334886	0	1.52674	0.315746		0.807013	1.0536	0.0187295	1.07085	0.386696	0	1.03217	1.04425	0.0078475	1.05659	0.223967		0.830917	0.947412	0.0211006	0.684186	0.193853	0
0.589432	0.337645	0	0.634747	0.438727		0.741154	1.26432	0.0187309	0.721833	0.429663	0	1.97549	0.928589	0	1.75515	0.198578		0.805113	1.02876	0.0299255	0.654253	0.218084	0
0.711659		0.0323801	1.05249	0.793903		0.922613	0.337152	0.018733	0.545924	0.515595	0	1.40364	0.942849	0	0.729977	0.277946		0.740704	1.23451	0.0121928	0.44249	0.242316	0
0.655743		0	1.99016	0.53652		0.866963	0.632161	0.0188705	0.87427	0.515595	0	1.73027		0.0426366	1.21097	0.504575		0.925879	0.334781	0.0164621	0.335514	0.290779	0
0.669125		0	0.740388	0.594707		0.67167	0.465803	0.0189648	0.556843	0.601528	0	1.63758		0	2.3143	0.341207		0.871416	0.63097	0.021658	0.540018	0.290779	0
		0	1.01518	0.35143		0.989469	0.598889	0.0190094	0.773393	0.773393	0	1.75455		0	0.862979	0.379726		0.676987	0.46711	0.0217854	0.344344	0.339242	0
		0.0030841	0.610664	0.607603		0.890772	0.38632	0.0190642	0.773393	1.03119	0			0	1.18552	0.224964		1.01005	0.600571	0.0137191	0.484632	0.436168	0
		0.0035195	0.734525	0.674243		1.32453	0.467249	0.0193983	0.966741	1.03119	0			0.0041295	0.713742	0.389672		0.911183	0.387988	0.0208483	0.484632	0.581558	0
		0	1.30598	0.337863		0.885025	1.26432	0.0194511	0.966741	0.35695	0			0.0047565	0.859183	0.433628		1.35796	0.476968	0.0248599	0.605789	0.581558	0
		0.0539652	1.3526	0.418107		1.01146	0.928486	0.0194869	1.05463	0.441939	0			0	1.52791	0.217467		0.909636	1.29186	0.0228612	0.605789	0.202869	0
		0.0012454	0.829596	0.646779		0.998148	0.722469	0.0195127	1.16009	0.552423	0			0.0746401	1.58295	0.271517		1.03958	0.951177	0.0393231	0.660861	0.252851	0
		0	0.536018	0.518488		1.13123	0.782675	0.0195654	1.16009	0.42185	0			0.0017327	0.972118	0.42011		1.02876	0.740704	0.0100866	0.726947	0.316064	0
		0	0.73219	0.347813		0.772641	0.842881	0.0196029	1.16009	0.42185	0			0	0.628522	0.338039		1.16592	0.802429	0.0594346	0.726947	0.242316	0
		0	0.759979	0.584646		0.889707	0.585905	0.0196644	1.54679	0.434185	0			0	0.859183	0.226979		0.798798	0.864154	0.0211037	0.726947	0.242316	0
		0	0.690021	0.374464		0.892462	1.09996	0.0196644	1.54679	0.458307	0			0	0.892431	0.38335		0.919828	0.601426	0.0192007	0.969263	0.250132	0
		0.0052499	1.26572	0.724359		0.459753	0.532346	0.0196665	1.93348	0.193348	0			0	0.811884	0.247056		0.925879	1.13055	0.0261828	0.969263	0.264344	0
		0.0242843	0.876335	1.32992		0.711181	0.665432	0.0196665	1.93348	0.386696	0			0.0074629	1.49894	0.47821		0.477873	0.548669	0.0147713	1.21158	0.111838	0
		0.0067138	1.12184	0.725163		1.02726	0.665432	0.0196665	2.32018	0.386696	0			0.0346543	1.03821	0.87871		0.740704	0.685837	0.0274325	1.21158	0.223676	0
		0.0029986	1.27232	0.458626		1.44212	0.998148	0.0196686	0.309357	0.580044	0			0.0095919	1.33279	0.479502		1.06991	0.685837	0.0295427	1.45389	0.223676	0
		0.0019542	0.723364	0.645806		0.726312	1.01146	0.019755	0.618714	0.580044	0			0.0043326	1.51196	0.30392		1.50198	1.02876	0.0125249	0.193853	0.335514	0
		0	0.894702	0.659971		0.800737	0.819467	0.0197924	0.644494	0.34373	0			0.0028305	0.859957	0.429082		0.757538	1.04458	0.0237405	0.387705	0.335514	0
		0.0025495	1.03624	0.526539		0.885025	0.557789	0.0200686	0.773393	0.515595	0			0	1.06807	0.438686		0.8377	0.84721	0.0202459	0.40386	0.200537	0
		0.0364302	0.993425	0.537658		1.01146	0.706532	0.0200686	0.773393	0.250919	0			0.003732	1.24053	0.350155		0.925879	0.578675	0.0457224	0.484632	0.300806	0
		0	1.16531	1.37988		1.22218	0.743718	0.0201577	0.773393	0.464036	0			0.0539121	1.19058	0.357833		1.05815	0.732988	0.0493802	0.484632	0.147407	0
		0	0.821683	0.538742		1.26432	0.714616	0.0202291	1.00541	0.515595	0			0	1.40123	0.92097		1.2786	0.771566	0.0167664	0.484632	0.272605	0
		0	1.48574	0.616617		0.837186	1.18003	0.0203323	1.28899	0.618714	0			0	0.98978	0.360857		1.32273	0.746445	0.0274335	0.630021	0.302895	0
		0	0.821553	0.500299		0.677315	0.632161	0.0205522	1.28899	0.618714	0			0	1.7902	0.413799		0.876678	1.23451	0.0538862	0.807719	0.363474	0
		0	0.702045	0.498225		0.812778	0.632161	0.0208308	1.20306	0.454937	0			0	0.990398	0.336064		0.712215	0.662418	0.0774035	0.807719	0.363474	0
		0	1.08554	0.427561		0.993395	0.903086	0.0208818	0.583214	0.451146	0			0	0.847114	0.335291		0.854658	0.664734	0.028088	0.763295	0.26924	0
		0	0.79909	0.593352		2.21256	0.925113	0.0210667	2.39752	0.515595	0			0	1.3109	0.287929		1.04458	0.94962	0.0419115	0.371551	0.267823	0
		0	0.650479	0.619893		0.653959	0.875299	0.0210699	0.407049	0.498963	0			0	0.970657	0.400833		2.32657	0.97461	0.0329119	1.52782	0.306083	0
		0	0.761784	0.501685		1.02118	0.583533	0.0210707	0.976917	0.976968	0			0	0.791026	0.42344		0.690955	0.925879	0.0411461	0.259624	0.296713	0
		0	1.06518	0.3334		0.859738	0.611472	0.0210727	1.62819	0.220969	0			0	0.926426	0.345054		1.08019	0.617253	0.0235129	0.623098	0.581558	0
		0	0.909866	0.568084		0.785929	0.632161	0.0210731	0.832884	0.441939	0			0	1.29742	0.230611		0.912461	0.64897	0.0340971	1.0385	0.132172	0
		0	1.19098	0.313617		1.00092	0.790201	0.0210735	0.832884	0.441939	0			0	1.10884	0.393457		0.835107	0.673367	0.0205761	0.535645	0.264344	0
		0	0.633296	0.477181		1.0536	0.758593	0.0210739	0.951868	0.441939	0			0	1.46848	0.217677		1.06616	0.841709	0.0443188	0.535645	0.264344	0
		0	0.646142	0.491044		1.317	0.68963	0.0210739	0.951868	0.441939	0			0	0.781076	0.333025		1.12228	0.812967	0.013718	0.612166	0.264344	0
		0.0008095	1.70052	0.458199		0.968416	0.976975	0.0213147	2.02272	0.441939	0			0	0.798266	0.342782		1.40285	0.740704	0.0282933	0.612166	0.264344	0
		0.0032379	0.534741	1.06038		0.975333	1.14938	0.0213342	0.703084	0.552423	0			0.0012129	2.10166	0.321725		1.03354	1.04933	0.0287405	1.30085	0.264344	0
		0.0047226	1.17204	0.475685		0.934498	0.842881	0.0213519	0.703084	0.662908	0			0.0048516	0.661507	0.745026		1.04161	1.23451	0.024454	0.454342	0.330431	0
		0.0060711	0.795708	0.422198		0.443621	0.42144	0.0214092	0.773393	0.662908	0			0.0070762	1.45087	0.334554		0.999362	0.906984	0.0248194	0.454342	0.396517	0
		0.010793	0.818482	0.842194		0.804568	0.559617	0.0214402	1.46945	0.662908	0			0.0090968	0.986681	0.297328		0.47481	0.454818	0.0121942	0.501343	0.396517	0
		0.010793	0.57018	0.591017		0.804568	0.52763	0.0214402	0.859325	0.883877	0			0.016172	1.01601	0.593767		0.864154	0.60603	0.0233975	0.952552	0.396517	0
		0.0161896	0.745211	0.482906		1.19536	0.653959	0.0217504	0.859325	0.538012	0			0.016172	0.710407	0.417113		0.864154	0.573937	0.0305968	0.55919	0.528689	0
		0.006012	1.13669	0.850134		1.26432	0.697556	0.0217716	1.37492	0.34373	0			0.024258	0.92881	0.342031		1.28389	0.712215	0.0286244	0.55919	0.323088	0
		0.0161891	0.90969	0.519798		0.651317	0.784751	0.0219132	1.89052	0.515595	0			0.0092732	1.41855	0.610766		1.35796	0.759696	0.0531455	0.894704	0.207699	0
		0.0017346	0.754185	0.461187		0.596378	0.598889	0.0222826	1.18284	0.515595	0			0.0250659	1.13561	0.374954		0.699553	0.854658	0.0281532	1.23022	0.311549	0
		0.0040466	0.79806	0.401977		0.632161	1.17401	0.0223497	0.403509	0.515595	0			0.0026953	0.942616	0.334187		0.642972	0.653562	0.0300455	0.771454	0.311549	0
		0.0028574	1.57347	0.628143		0.632161	0.3512	0.0224746	0.928071	0.515595	0			0.0063058	1.01053	0.291876		0.685837	1.28389	0.0177815	0.264344	0.311549	0
		0.0002517	0.781698	0.777733		0.800737	0.561921	0.022476	0.883877	0.601528	0			0.0045491	1.99608	0.458655		0.685837	0.385783	0.0457179	0.608607	0.311549	0
		0	1.23284	0.263512		0.885025	0.561921	0.0225772	0.994362	0.68746	0			0.0004021	0.997373	0.568055		0.868726	0.617253	0.0295427	0.581558	0.363474	0
		0.0020237	0.737424	0.537282		0.927169	0.684841	0.022821	1.10485	0.859325	0			0	1.5731	0.196529		0.960171	0.617253	0.0257189	0.654253	0.415399	0
		0	0.629188	0.266524		1.67716	0.702401	0.0228263	1.10485	0.586712	0			0.0032344	0.942286	0.401126		1.00589	0.752277	0.0254661	0.726947	0.519248	0
		0.0226644	0.773107	0.987347		0.741154	0.737521	0.0229877	1.01646	0.464036	0			0	0.804048	0.199048		1.8237	0.771566	0.016716	0.726947	0.355397	0
		0	0.945676	0.600347		1.19864	0.737521	0.0230784	0.594917	0.42185	0			0.0363855	0.988793	0.742161		0.807177	0.810145	0.0493802	0.668792	0.281399	0
		0.0121417	0.909349	0.666114		0.731975	0.807761	0.0232343	0.814097	0.562467	0			0	1.21542	0.454482		1.30607	0.810145	0.0450683	0.392945	0.25657	0
		0	0.627777	0.579487		1.66358	0.566765	0.023411	0.895507	0.562467	0			0.0195922	1.17406	0.505241		0.798798	0.887301	0.0184327	0.53848	0.342093	0
		0.0035982	0.490189	0.597524		0.42144	0.536379	0.0234152	1.22304	0.703084	0			0	0.812319	0.441478		1.81545	0.629356	0.024937	0.592328	0.342093	0
		0.0060729	1.4682	1.00763		0.903086	1.22601	0.0235653	0.644494	0.515595	0			0.0058228	0.639464	0.457803		0.460637	0.595968	0.0214341	0.810368	0.427616	0
		0.0056324	0.697237	0.455894		0.855848	0.709253	0.0235653	0.773393	0.515595	0			0.0098373	1.92049	0.788568		0.987605	1.36221	0.0356649	0.427616	0.314356	0
		0	0.783652	0.526594		0.717588	0.5268	0.0236256	0.902291	0.35695	0			0.0092432	0.913711	0.358101		0.936522	0.788712	0.037542	0.513139	0.314356	0
		0.0010118	0.974163	0.348793		0.919506	0.632161	0.0236322	1.00086	0.475934	0			0	1.02807	0.415008		0.785595	0.58786	0.0220655	0.598663	0.218084	0
		0	0.594088	0.397085		1.08042	0.790201	0.0237344	1.00086	0.309357	0			0.001673	1.27963	0.27607		1.00776	0.705432	0.0525322	0.666368	0.290779	0
		0.0112093	0.784044	0.734792		1.12384	0.895561	0.0237741	1.54679	0.545924	0			0	0.781076	0.315981		1.18412	0.88179	0.0373369	0.666368	0.189638	0
		0	0.71737	0.815172		1.11983	0.948241	0.0239196	0.721833	0.651278	0			0.0187152	1.03413	0.591415		1.23451	0.999362	0.0335306	1.02984	0.335514	0
		0.0042612	0.701771	0.298868		0.486277	1.10628	0.0240763	1.85614	0.431071	0			0	0.949385	0.657095		1.23451	1.05815	0.0360064	0.484632	0.401074	0
		0	0.762648	0.378517		0.680788	0.530199	0.0240814	0.464036	0.257798	0			0.007136	0.933767	0.241349		0.536742	1.23451	0.0329119	1.2462	0.268654	0
		0	0.589277	0.243041		0.81809	0.604675	0.0241942	0.618714	0.331454	0			0	1.01626	0.305811		0.751439	0.594392	0.0384055	0.311549	0.161544	0
		0.0017988	0.729543	0.419679		0.966834	0.632161	0.0242635	0.618714	0.386696	0			0	0.787084	0.197463		0.905304	0.678978	0.0531532	0.415399	0.207699	0
		0	0.802726	0.680032		0.632161	0.674304	0.0243139	0.773393	0.441939	0			0.0030323	0.975254	0.34558		1.06991	0.712215	0.0651511	0.415399	0.242316	0
		0.0153808	1.18063	0.550364		0.860441	0.758593	0.0244707	0.928071	0.441939	0			0	1.08055	0.570391		0.705432	0.759696	0.0199114	0.519248	0.276932	0
		0	0.625695	0.290643		0.810148	0.41005	0.0245154	0.928071	0.441939	0			0.0271132	1.59066	0.46611		0.960171	0.854658	0.0673367	0.623098	0.276932	0
		0.0112093	1.09519	0.55384		1.00497	0.502855	0.0245831	1.00541	0.552423	0			0	0.843408	0.246246		0.905304	0.46294	0.0305201	0.623098	0.276932	0
		0	0.555499	0.671812		0.814785	0.517222	0.0245831	1.42304	0.580044	0			0.0198495	1.47699	0.470146		1.12558	0.568523	0.076811	0.675023	0.346165	0
		0.0005222	1.07728	0.574329		0.758593	0.558654	0.0245847	1.54679	0.580044	0			0	0.749313	0.570448		0.917966	0.584766	0.0590854	0.955417	0.363474	0
		0.012382	0.836607	0.421281		1.13789	1.0879	0.0247251	1.54679	0.580044	0			0.000933	1.45486	0.487823		0.854658	0.633935	0.0320066	1.0385	0.363474	0
		0	0.730783	0.427518		0.773689	0.361235	0.0247506	1.70146	0.580044	0			0.0221332	1.13034	0.361509		1.28199	1.23451	0.0301775	1.0385	0.363474	0
		0	1.29387	0.373951		0.741154	0.541852	0.0247906	2.1655	0.773393	0			0	0.989019	0.368496		0.872668	0.411502	0.0461369	1.14235	0.363474	0
		0	0.969638	0.605075		0.852682	0.541852	0.0247906	0.859325	0.257798	0			0	1.75138	0.323552		0.839464	0.617253	0.0277417	1.45389	0.484632	0
		0	1.11524	0.411977		0.541852	0.632161	0.0248536	1.46085	0.309357	0			0	1.31439	0.527369		0.967586	0.617253	0.0425692	0.581558	0.161544	0
		0.0047616	0.615705	0.475062		0.745046	0.517222	0.0248585	0.594917	0.309357	0			0	1.51993	0.360632		0.617253	0.720128	0.0210319	0.988648	0.193853	0
		0.0058871	0.751476	0.541178		0.758593	0.497438	0.0249234	0.832884	0.309357	0			0.0086636	0.840505	0.420012		0.848723	0.590987	0.0450771	0.40386	0.193853	0
		0.0127825	0.705119	0.513962		0.903086	0.505728	0.0250361	1.07085	0.464036	0			0.0107813	1.02705	0.485089		0.864154	0.569772	0.0251469	0.565404	0.193853	0
		0.0011992	1.06593	0.547698		0.903086	0.674304	0.0250877	1.66577	0.515595	0			0.0234779	0.96415	0.463595		1.02876	0.580944	0.0287094	0.726947	0.290779	0
		0	0.689984	0.306586		1.39978	0.604675	0.02514	0.386696	0.515595	0			0.0022053	1.46194	0.499667		1.02876	0.774592	0.0228631	1.13081	0.323088	0
		0	0.691896	0.617672		1.09488	0.583533	0.0252046	0.580044	0.515595	0			0	0.947344	0.28212		1.59457	0.696388	0.0259109	0.264344	0.323088	0
		0	0.91318	0.71395		1.67337	0.632161	0.0252864	0.580044	0.618714	0			0	0.955491	0.569484		1.24938	0.673367	0.0398452	0.396517	0.323088	0
		0	0.746529	0.382185		0.842881	0.665432	0.0252864	0.773393	0.407049	0			0	1.26247	0.665929		1.91561	0.729481	0.0161023	0.396517	0.387705	0
		0	0.894312	0.584543		0.505728	0.530199	0.0252864	1.16009	0.488458	0			0	1.03434	0.357026		0.966135	0.771566	0.0274335	0.528689	0.25657	0
		0.0129497	0.704304	0.550594		1.07146	0.611768	0.0252864	2.32018	0.35695	0			0	1.23974	0.552303		0.580944	0.617253	0.0370352	0.793034	0.311549	0
		0.0148985	1.37775	0.337101		0.680788	0.751758	0.0252864	0.562467	0.475934	0			0.0242544	1.00515	0.527677		1.23451	0.712215	0.0411502	1.58607	0.229562	0
		0.0166538	1.00513	0.496536		0.680788	0.574691	0.0254189	0.562467	0.713901	0			0.0279044	1.97056	0.327051		0.785595	0.876101	0.0514378	0.387705	0.306083	0
		0.0023985	0.723643	0.38859		1.06981	0.779376	0.0254603	0.703084	0.386696	0			0.031192	1.44373	0.487592		0.785595	0.670927	0.0173736	0.387705	0.459125	0
		0	0.99311	0.487687		0.59265	0.632161	0.0254925	1.96864	0.562467	0			0.0046206	1.04436	0.384476		1.23451	0.910701	0.0361598	0.484632	0.249239	0
		0	0.811282	0.382312		0.908731	0.632161	0.0255393	0.618714	0.562467	0			0	1.4365	0.483139		0.685837	0.740704	0.0320031	1.35697	0.363474	0
		0	0.682981	0.517537		1.06564	0.632161	0.0258611	0.883877	0.703084	0			0	1.17863	0.378751		1.05162	0.740704	0.0457179	0.427616	0.363474	0
		0	0.867408	0.602638		0.862037	0.632161	0.0258787	0.883877	0.3794	0			0	0.994322	0.517976		1.23451	0.740704	0.0383123	0.612166	0.454342	0
		0	0.759806	0.41326		0.785929	0.842881	0.0261988	0.545924	0.220969	0			0	1.26783	0.6059		1.00095	0.740704	0.0342928	0.612166	0.245463	0
		0	0.968793	0.415992		1.49954	0.916633	0.026222	0.545924	0.34373	0			0	1.11096	0.417083		0.915924	0.987605	0.0225356	0.379277	0.143006	0
		0	0.563433	0.343951		1.14701	0.446231	0.02634	0.636911	0.34373	0			0	1.42541	0.420293		1.74888	1.08487	0.0320046	0.379277	0.223676	0
		0	0.931973	0.386809		0.632161	0.603855	0.0263937	0.636911	0.34373	0			0	0.833147	0.357642		1.34119	0.529074	0.0536742	0.44249	0.223676	0
		0	0.958399	0.328376		0.632161	0.459753	0.0264466	0.818886	0.34373	0			0	1.37868	0.404524		0.740704	0.718258	0.0472473	0.44249	0.223676	0
		0.017893	1.10997	0.346307		0.772641	0.574691	0.0264466	0.877905	0.515595	0			0	1.42065	0.351484		0.740704	0.548669	0.0313565	0.568915	0.223676	0
		0.0161944	0.69605	0.786734		0.800737	0.574691	0.0265367	0.696053	0.515595	0			0.0363855	1.64861	0.370776		0.905304	0.685837	0.043899	0.610636	0.335514	0
		0	0.716053	0.43406		1.0536	0.747099	0.0265914	0.586712	0.859325	0			0.033089	1.03647	0.855464		0.938225	0.685837	0.0321653	0.484632	0.335514	0
		0.0134013	1.20533	0.433871		0.857167	0.878596	0.0267384	1.44011	0.48337	0			0	1.06647	0.472756		1.23451	0.891588	0.0427647	0.410073	0.55919	0
		0	0.793922	0.605164		0.915543	0.47412	0.0268208	0.68746	0.220969	0			0.0277297	1.8047	0.477556		1.00776	1.05447	0.0674452	1.00654	0.316064	0
		0.0010558	1.03363	0.461779		1.80929	0.55314	0.0268751	0.773393	0.331454	0			0	1.19828	0.666372		1.08019	0.569772	0.048012	0.484632	0.145389	0
		0.0033889	1.00611	0.374896		1.26432	1.26432	0.0269004	0.859325	0.441939	0			0.0022053	1.56019	0.514367		2.13467	0.664734	0.0502958	0.545211	0.218084	0
		0.0019047	0.891756	0.481591		2.14385	0.972555	0.0270565	0.859325	0.441939	0			0.0071588	1.53392	0.419637		1.4944	1.52201	0.0301099	0.605789	0.290779	0
		0	0.501192	0.610442		0.966834	0.550591	0.0270688	0.859325	0.441939	0			0.004043	1.3689	0.543656		2.53399	1.17572	0.0445811	0.605789	0.290779	0
		0	0.728699	0.42887		0.790201	1.47121	0.0271262	1.03119	0.441939	0			0	0.769389	0.691639		1.14633	0.666633	0.043346	0.605789	0.290779	0
		0.0111294	1.26533	0.502757		1.0837	0.505728	0.0273559	1.20306	0.441939	0			0	1.12191	0.486967		0.938225	1.79558	0.0698282	0.726947	0.290779	0
		0.0121404	0.856633	0.82094		1.0837	0.564082	0.0274588	1.37492	0.441939	0			0.024256	1.94877	0.578281		1.28818	0.617253	0.037593	0.848105	0.290779	0
		0	1.01829	0.298524		0.778044	0.590017	0.0274852	1.37492	0.662908	0			0.0264593	1.32013	0.952531		1.28818	0.688474	0.024577	0.969263	0.290779	0
		0.0132473	1.21118	0.297731		0.862037	0.632161	0.0275938	0.441939	0.662908	0			0	1.57701	0.347145		0.925879	0.720128	0.0457224	0.969263	0.436168	0
		0.0008347	0.682033	0.522846		0.976975	0.657447	0.028089	0.515595	0.662908	0			0.0291125	1.88629	0.348929		1.02876	0.771566	0.0328003	0.311549	0.436168	0
		0	1.01792	0.423959		1.20685	0.758593	0.0280932	0.662908	0.662908	0			0.0018381	1.06235	0.616492		1.16592	0.802429	0.0411399	0.363474	0.436168	0
		0.0009523	0.787258	0.263477		1.87733	0.821809	0.0280932	0.721833	0.397745	0			0	1.58889	0.501713		1.44026	0.925879	0.0342884	0.467323	0.436168	0
		0	0.5794	0.665393		0.558654	0.919506	0.0280964	0.837842	0.441939	0			0.0021094	1.23243	0.313089		2.2404	1.00304	0.0587801	0.508863	0.261701	0
		0	0.790188	0.393014		0.731975	1.01146	0.0280967	0.928071	0.589251	0			0	0.90893	0.801904		0.67016	1.12228	0.0365784	0.590645	0.290779	0
		0	0.744336	0.584068		0.842881	0.545957	0.0280974	1.03119	0.325639	0			0	1.2409	0.474181		0.880157	1.23451	0.0287405	0.654253	0.387705	0
		0	0.889149	0.460671		1.14391	0.743718	0.0280977	1.03119	0.569868	0			0	1.17666	0.7065		1.01665	0.67016	0.0411523	0.726947	0.215392	0
		0.0032385	0.662099			0.718928	0.929648	0.0280995	1.28899	0.257798	0			0	1.41837	0.572952		1.37974	0.914449	0.0666281	0.726947	0.376936	0
		0	1.1454			0.758593	0.47412	0.0284085	1.34055	0.322247	0			0.007582	1.05734			0.873187	1.14306	0.043899	0.908684	0.171046	0
		0	0.996959			0.758593	0.31608	0.0284117	1.47313	0.363949	0			0	1.83413			0.925879	0.584766	0.0054861	0.945032	0.213808	0
		0	1.06121			0.758593	0.705668	0.0284672	1.54679	0.818886	0			0	1.61111			0.925879	0.389844	0.058786	1.0385	0.242316	0
		0	1.33403			0.855848	0.598889	0.0285104	2.06238	0.309357	0			0	1.71976			0.925879	0.871416	0.0555918	1.09042	0.545211	0
		0.0021346	0.787123			1.01146	0.977742	0.0285185	2.06238	0.412476	0			0	2.17197			1.04458	0.740704	0.0450712	1.45389	0.207699	0
		0.0035201	0.747379			1.07467	0.571955	0.02852	2.06238	0.412476	0			0.0051974	1.28279			1.23451	1.21358	0.0712215	1.45389	0.276932	0
		0	0.858329			1.1695	0.903086	0.0287346	2.06238	0.309357	0			0.0086651	1.22088			1.31166	0.710776	0.0656404	1.45389	0.276932	0
		0	0.63709			1.26432	0.546733	0.0287346	2.32018	0.309357	0			0	1.40754			1.4274	1.12228	0.010374	1.45389	0.207699	0
		0.0064766	0.832502			1.04702	0.750691	0.0287346	2.57798	0.464036	0			0	1.04492			1.54313	0.681107	0.0308627	1.63563	0.207699	0
		0	1.03878			0.855276	0.665432	0.0288365	1.12597	0.464036	0			0.0161738	1.36748			1.28292	0.938225	0.072618	1.81737	0.311549	0
		0	0.739752			0.790201	0.292952	0.0289491	0.569868	0.464036	0			0	1.70854			1.05162	0.832251	0.0267487	0.799642	0.311549	0
		0	0.802922			0.73507	0.492302	0.0291766	0.814097	0.464036	0			0	1.22377			0.97461	0.366494	0.0582995	0.407091	0.311549	0
		0	0.783974			0.793876	0.702401	0.0294028	0.475934	0.618714	0			0	1.33872			0.907725	0.617253	0.046294	0.581558	0.311549	0
		0.0083978	0.760553			0.963292	0.702401	0.0294028	0.713901	0.618714	0			0	1.31645			0.980343	0.88179	0.0493802	0.342093	0.415399	0
			1.35016			0.699892	0.842881	0.0294966	0.892376	0.618714	0			0.0226496	1.27713			1.1971	0.88179	0.0685837	0.513139	0.415399	0
			0.875559			0.722469	0.537808	0.0294998	1.54679	0.618714	0				2.28314			0.869766	1.05815	0.028801	0.641424	0.415399	0
			0.826742			0.824557	0.496698	0.0296159	0.749956	0.34373	0				1.49166			0.897823	0.676604	0.0371666	1.1118	0.415399	0
			0.715936			1.48909	0.389022	0.0297997	0.890573	0.35695	0				1.41487			1.02876	0.626749	0.0465194	0.540984	0.232623	0
			0.854296			1.50903	0.453859	0.0298538	0.464036	0.475934	0				1.23143			1.86939	0.493802	0.0400083	0.642419	0.242316	0
			0.642146			0.858784	0.669346	0.0300999	0.618714	0.475934	0				1.4697			1.9032	0.576103	0.0582995	0.335514	0.323088	0
			0.664131			0.687613	0.857167	0.0301029	0.618714	0.475934	0				1.11271			1.08396	0.854658	0.0293901	0.447352	0.323088	0
			1.04957			0.583533	0.481646	0.0301029	0.618714	0.475934	0				1.15443			0.869766	1.09734	0.058786	0.447352	0.323088	0
			1.19006			1.26432	0.481646	0.0302562	0.773393	0.594917	0				1.82483			0.740704	0.617253	0.0823004	0.447352	0.323088	0
			1.20761			1.26432	0.662263	0.0302562	0.928071	0.594917	0				2.09059			1.60486	0.617253	0.0137162	0.55919	0.40386	0
			1.10321			0.856929	0.842881	0.0304364	0.928071	0.594917	0				2.15726			1.61016	0.848723	0.0640091	0.671028	0.40386	0
			0.713335			0.842881	0.429869	0.0305416	0.928071	0.713901	0				1.98013			1.09137	1.08019	0.0557225	0.671028	0.40386	0
			0.937163			1.64362	0.910311	0.0306483	1.23743	0.441939	0				1.28366			1.07348	0.552279	0.0489923	0.671028	0.484632	0
			0.644843			0.829711	0.871946	0.0306996	1.23743	0.193348	0				1.68845			2.09329	1.16953	0.0506432	0.894704	0.300806	0
			1.00102			1.22714	0.574691	0.0308371	1.23743	0.386696	0				1.17973			1.05815	1.12228	0.0622571	0.894704	0.132172	0
			0.899624			0.835738	0.674304	0.0309	1.39211	0.386696	0				1.83383			1.56687	0.740704	0.088179	0.894704	0.264344	0
			0.862547			0.802744	0.47412	0.0309042	2.1655	0.386696	0				1.64867			1.06991	0.871416	0.0377142	1.00654	0.264344	0
			0.860032			0.879528	0.49168	0.0309063	0.909874	0.48337	0				1.58271			1.02876	0.617253	0.0905263	1.56573	0.264344	0
			0.585059			0.834452	0.587006	0.031002	2.54765	0.48337	0				1.57904			1.12869	0.640114	0.0502958	0.660861	0.330431	0
			1.00752			0.653959	0.632161	0.0310557	1.22454	0.580044	0				1.07912			1.07207	0.764218	0.0325132	1.85041	0.330431	0
			0.946083			0.784751	0.632161	0.0311331	1.03119	0.580044	0				1.87458			0.841709	0.823004	0.0443188	0.891097	0.396517	0
			0.852829			0.683417	0.632161	0.0312147	0.662908	0.773393	0				1.77859			1.01005	0.823004	0.0489025	0.753871	0.396517	0
			0.589928			0.785929	1.26432	0.031608	1.10485	0.458307	0				1.61			0.88179	0.823004	0.0914357	0.484632	0.528689	0
			1.12879			0.990954	0.821809	0.031608	2.20969	0.488458	0				1.11371			1.01406	1.64601	0.0246901	0.807719	0.314356	0
			0.641575			0.68963	0.229877	0.0317391	0.945258	0.618714	0				2.14796			1.2786	1.06991	0.0374093	1.61544	0.335514	0
			1.1824			0.711181	0.459753	0.0319273	0.42185	0.281234	0				1.23818			0.897823	0.301099	0.0334699	0.695341	0.42553	0
			1.20229			0.948241	0.588056	0.0319299	0.703084	0.281234	0				2.28405			0.925879	0.602198	0.038102	0.311549	0.193853	0
			1.08948			0.948241	1.45672	0.0323877	0.843701	0.281234	0				2.33593			1.23451	0.771566	0.0381051	0.519248	0.193853	0
			0.743844			0.987751	1.4842	0.0324152	1.54679	0.42185	0				2.12063			1.23451	1.92438	0.0569231	0.623098	0.193853	0
			0.895329			1.10628	0.435258	0.0324152	1.6874	0.42185	0				1.4876			1.28594	1.96069	0.0274307	1.14235	0.290779	0
			0.69671			0.842881	0.587798	0.0324152	0.837842	0.562467	0				1.79674			1.44026	0.576103	0.0316508	1.2462	0.290779	0
			0.849248			0.886912	0.706532	0.0324185	0.566644	0.562467	0				1.41164			1.09734	0.778914	0.0587801	0.619693	0.387705	0
			0.864355			1.43874	0.68963	0.0324185	0.721833	0.703084	0				1.73572			1.16044	0.938225	0.032487	0.420266	0.387705	0
			0.805153			0.515094	0.81809	0.0325891	1.13431	0.703084	0				1.7726			1.89465	0.925879	0.0685837	0.535645	0.484632	0
			0.720999			0.796054	0.449916	0.032698	1.23743	0.42185	0				1.66673			0.678978	1.10105	0.0318206	0.841729	0.484632	0
			0.677275			0.758593	1.0536	0.032774	0.895507	0.60934	0				1.4941			1.04933	0.605751	0.0552764	0.918249	0.290779	0
			0.936618			0.798519	0.604675	0.0327775	0.976917	0.331454	0				1.41134			1.00095	1.42443	0.0480017	0.666368	0.420014	0
			0.718453			0.669346	0.361235	0.0327796	0.976917	0.331454	0				1.9605			1.05815	0.823004	0.0307244	0.726947	0.229562	0
			0.925107			0.966834	0.541852	0.0327796	1.46538	0.441939	0				1.51582			0.888844	0.493802	0.0480099	0.726947	0.229562	0
			1.02367			0.969313	0.541852	0.0330114	1.15251	0.441939	0				1.96852			1.28389	0.740704	0.0533444	1.09042	0.306083	0
			0.585888			0.80133	0.825679	0.0332057	0.541375	0.552423	0				2.20864			1.29062	0.740704	0.0805824	0.86325	0.306083	0
			0.692226			0.722469	1.0837	0.0332716	0.644494	0.773393	0				1.27279			1.06832	1.12869	0.0356649	0.407091	0.382604	0
			0.877671			1.02513	0.571955	0.0332985	0.708943	0.540147	0				1.51742			0.963517	1.48141	0.0561139	0.484632	0.535645	0
			1.02084			0.948241	0.892462	0.0332985	0.773393	0.515595	0				1.96577			1.37167	0.781854	0.0250816	0.533095	0.376302	0
			0.710192			1.13262	0.785929	0.0333131	0.773393	0.68746	0				2.33712			1.26978	1.23451	0.0548661	0.581558	0.363474	0
						0.976975	0.328395	0.0333623	0.773393	0.246351	0				1.64351			1.51668	1.09206	0.0669683	0.581558	0.484632	0
						0.653959	0.674304	0.0333623	0.773393	0.257798	0							1.31166	0.457224	0.0208483	0.581558	0.173668	0
						0.561921	0.505728	0.0334948	0.773393	0.257798	0							0.88179	0.940576	0.0372292	0.581558	0.181737	0
						0.772641	0.632161	0.0336129	0.773393	0.309357	0							0.759696	0.705432	0.0531455	0.581558	0.181737	0
						0.606874	0.783879	0.0337152	0.870067	0.386696	0							1.04458	0.88179	0.0176724	0.581558	0.218084	0
						0.869221	1.07467	0.0339858	0.870067	0.515595	0							0.823004	1.09342	0.0493802	0.654253	0.272605	0
						0.615951	1.26432	0.0340394	0.870067	0.515595	0							1.18083	1.49904	0.014092	0.654253	0.363474	0
						0.812778	0.672945	0.0340562	0.870067	0.515595	0							0.8377	1.76358	0.0270048	0.654253	0.363474	0
						0.812778	0.569639	0.0341708	0.870067	0.515595	0							1.11106	0.947412	0.047711	0.654253	0.363474	0
						0.948241	0.810462	0.034537	0.966741	0.515595	0							1.11106	0.803409	0.036309	0.654253	0.363474	0
						0.830839	0.552028	0.0347869	0.966741	0.515595	0							1.29623	1.14306	0.0735766	0.726947	0.363474	0
						0.83179	0.632161	0.0349205	1.16009	0.644494	0							1.13575	0.781014	0.0445811	0.726947	0.363474	0
						0.711181	0.647579	0.03512	1.16009	1.03119	0							1.14306	0.897823	0.0411516	0.872337	0.454342	0
						0.842881	0.73294	0.03512	1.16009	0.48337	0							0.980343	0.925879	0.0257189	0.872337	0.726947	0
						1.79112	0.734122	0.03512	1.16009	0.35695	0							1.16189	1.05064	0.058786	0.872337	0.346165	0
						1.51725	0.695377	0.03512	1.16009	0.35695	0							2.46901	1.05815	0.0602198	0.872337	0.25657	0
						1.39363	0.646862	0.0351205	1.54679	0.594917	0							2.09629	1.00589	0.088179	0.872337	0.25657	0
						1.77688	0.565617	0.035401	1.54679	0.594917	0							1.9314	0.936522	0.0577554	1.16312	0.427616	0
						0.800737	0.3512	0.0361235	1.54679	0.309357	0							2.46901	0.823004	0.0278759	1.16312	0.427616	0
						0.632161	0.561921	0.0361235	1.93348	0.464036	0							1.11693	0.514378	0.0164601	1.16312	0.223676	0
						0.804568	0.561921	0.036286	0.515595	0.464036	0							0.88179	0.823004	0.064974	1.45389	0.335514	0
						0.59704	0.702401	0.0363604	0.680585	0.464036	0							1.12716	0.823004	0.0327049	0.38907	0.335514	0
						0.737521	0.42144	0.0366247	1.62044	0.541375	0							0.839464	1.02876	0.0524826	0.515898	0.335514	0
						0.778044	0.42144	0.0368135	0.818886	0.618714	0							1.03699	0.617253	0.0435351	1.23022	0.391433	0
						0.875299	0.42144	0.0370331	0.618714	0.618714	0							1.09734	0.617253	0.057912	0.623098	0.447352	0
						1.00274	0.42144	0.0371859	1.46392	0.441939	0							1.23451	0.617253	0.0568225	0.471533	0.447352	0
						1.39511	0.42144	0.0371859	0.475934	0.515595	0							1.41968	0.617253	0.0301099	1.11676	0.323088	0
						1.81746	0.608747	0.0371859	0.654409	0.220969	0							1.97521	0.617253	0.047481	0.363474	0.376936	0
						0.753484	0.737521	0.037466	0.69407	0.220969	0							2.58124	0.891588	0.058786	0.499776	0.161544	0
						1.29306	0.842881	0.0375541	0.951868	0.331454	0							1.07112	1.08019	0.0627129	0.530066	0.161544	0
						1.83901	0.842881	0.0377558	0.632776	0.331454	0							1.85176	1.23451	0.0569772	0.726947	0.242316	0
						0.824557	1.0536	0.0379296	0.843701	0.441939	0							2.63361	1.23451	0.0346969	0.484632	0.242316	0
						1.04912	1.26432	0.0383089	0.914009	0.441939	0							1.18197	1.54313	0.0673367	0.646175	0.323088	0
						0.836083	0.677969	0.0386303	0.515595	0.441939	0							1.50455	1.85176	0.0124685	0.700023	0.323088	0
						0.688175	0.383812	0.0386303	0.859325	0.552423	0							1.20511	0.992972	0.0476454	0.396517	0.323088	0
						0.772641	0.403507	0.0389022	1.03119	0.552423	0							0.99222	0.567206	0.056579	0.660861	0.40386	0
						1.26432	0.532346	0.0391307	1.54679	0.662908	0							1.13163	0.597342	0.028057	0.793034	0.40386	0
						0.608747	0.598889	0.039333	0.773393	0.662908	0							1.85176	0.790084	0.0594346	1.18955	0.484632	0
						0.632161	0.598889	0.039333	1.34503	0.662908	0							0.891588	0.888844	0.0451829	0.595859	0.484632	0
						0.758593	0.83179	0.03951	2.01755	0.398781	0							0.925879	0.888844	0.0640091	1.0385	0.484632	0
						0.842881	0.676265	0.03951	0.441939	0.773393	0							1.11106	1.23451	0.0602198	1.55774	0.292552	0
						0.842881	0.546733	0.03951	0.662908	0.281234	0							1.23451	1.01406	0.088179	0.342093	0.568915	0
						0.842881	0.570184	0.0395847	0.773393	0.42185	0							1.23451	0.823004	0.102875	0.513139	0.207699	0
						0.842881	0.446231	0.0401332	0.883877	0.42185	0							1.23451	0.860413	0.0472404	0.598663	0.311549	0
						0.875299	0.446231	0.0401332	1.54679	0.42185	0							1.23451	0.673367	0.0342884	0.684186	0.311549	0
						1.68576	0.483417	0.0406389	1.98872	0.515595	0							1.28199	0.673367	0.0457179	1.19733	0.311549	0
						0.857167	0.447375	0.0407364	0.426699	0.562467	0							2.46901	0.729481	0.111105	1.53942	0.380782	0
						1.0793	0.632161	0.0407845	0.464036	0.562467	0							1.26616	0.676039	0.0795516	0.332319	0.415399	0
						0.809956	0.677315	0.0407845	0.618714	1.12493	0							1.60029	0.956742	0.0705432	0.363474	0.415399	0
						0.804568	0.713207	0.0408663	0.618714	0.360917	0							1.20511	1.02876	0.088179	0.484632	0.830797	0
						0.875299	0.70802	0.0408721	0.618714	0.412476	0							1.20021	1.08637	0.0798052	0.484632	0.267823	0
						0.632161	0.242104	0.0410613	0.773393	0.412476	0							1.30712	1.08019	0.0399082	0.484632	0.306083	0
						0.702401	0.564909	0.0411446	0.773393	0.672515	0							0.94962	0.370352	0.0347472	0.605789	0.306083	0
						0.520603	0.76415	0.0414531	0.773393	0.299378	0							1.05815	0.864154	0.0703051	0.605789	0.501343	0
						0.557789	0.560788	0.0416243	0.773393	0.449974	0							0.785595	1.17065	0.0617253	0.605789	0.223676	0
						0.892462	0.459753	0.0416762	1.03119	0.386696	0							0.841709	0.859466	0.0645501	0.605789	0.337135	0
						0.693337	0.804568	0.0421335	1.08275	0.541375	0							1.34673	0.705432	0.0763002	0.807719	0.290779	0
						0.856475	0.919506	0.042144	1.08275	0.257798	0							1.04933	1.23451	0.0182844	0.848105	0.407091	0
						0.692366	0.512563	0.042144	1.39211	0.300772	0							1.29623	1.41086	0.0370352	0.848105	0.193853	0
						0.518696	0.469605	0.042144	1.54679	0.318456	0							1.05162	0.787983	0.0411502	1.09042	0.226168	0
						0.657447	0.686346	0.042144	1.7788	0.386696	0							0.790084	0.729481	0.0514378	1.21158	0.239465	0
						1.06203	0.47412	0.042144	2.01082	0.386696	0							1.00304	1.06616	0.0536742	1.39332	0.290779	0
						0.827556	0.632161	0.0427288	0.535426	0.386696	0							1.62029	0.740704	0.0602198	1.57505	0.290779	0
						0.948241	0.750691	0.04278	0.810221	0.386696	0							1.26978	0.987605	0.0370855	0.422098	0.290779	0
						1.26432	0.763861	0.04278	0.676718	0.386696	0							1.45495	1.17278	0.0574354	0.639714	0.290779	0
						1.26432	0.525432	0.0428478	0.676718	0.386696	0							1.93994	1.19336	0.0706897	0.535645	0.290779	0
						0.516413	1.26432	0.0428583	0.797561	0.386696	0							1.93994	0.823004	0.0643652	0.535645	0.290779	0
						1.0536	0.683417	0.0428583	0.61152	0.386696	0							0.795571	1.9841	0.0525322	0.631296	0.290779	0
						0.998148	0.464118	0.0429237	0.68746	0.515595	0							1.62435	1.07348	0.0771566	0.484632	0.290779	0
						1.29759	0.733306	0.042972	0.42185	0.515595	0							1.54313	0.730626	0.0628672	0.545211	0.387705	0
						0.632161	0.758593	0.0433135	0.562467	0.515595	0							2.00607	1.15486	0.0285319	0.335514	0.387705	0
						0.790201	0.461964	0.0433135	0.562467	0.515595	0							0.987605	1.1982	0.0187965	0.447352	0.387705	0
						0.790201	0.486277	0.0435973	0.562467	0.580044	0							1.23451	0.732988	0.0507505	0.447352	0.387705	0
						0.646208	0.680788	0.0435973	0.703084	0.580044	0							1.23451	0.771566	0.0617253	0.447352	0.436168	0
						0.653959	0.778044	0.0435973	0.843701	0.644494	0							1.01406	1.08019	0.072618	0.55919	0.436168	0
						0.534905	0.614099	0.0437034	0.843701	0.773393	0							1.02876	1.23451	0.0987605	0.671028	0.484632	0
						0.778044	0.585905	0.0439035	0.843701	0.902291	0							0.848723	0.976121	0.0960137	0.671028	0.581558	0
						1.45883	0.549705	0.0442231	0.984318	0.636911	0							1.23451	0.938225	0.0571576	0.671028	0.678484	0
						0.665432	0.252864	0.0443621	0.984318	0.35695	0							2.3147	0.88179	0.0506899	0.782866	0.484632	0
						0.815691	0.35401	0.044483	1.6874	0.35695	0							1.05815	0.411502	0.0685837	0.782866	0.272605	0
						1.0536	0.505728	0.044483	1.82802	0.35695	0							1.29948	0.576103	0.0651511	1.34206	0.272605	0
						0.967996	0.505728	0.0446231	1.4363	0.594917	0							1.68342	0.823004	0.0868681	1.45389	0.272605	0
						0.659646	0.556301	0.0451543	0.454937	0.34373	0							1.55105	0.823004	0.0841709	1.14549	0.454342	0
						0.78791	0.606874	0.0454486	0.682405	0.34373	0							1.05815	0.905304	0.029393	0.363474	0.264344	0
						0.989469	0.632161	0.0455611	0.682405	0.34373	0							1.2639	0.987605	0.0171456	0.545211	0.264344	0
						1.31929	0.55314	0.0456578	1.81347	0.34373	0							1.58722	1.02876	0.107348	0.545211	0.264344	0
						0.590017	0.468267	0.0468267	2.02682	0.34373	0							2.1163	0.909636	0.0509498	1.45389	0.264344	0
						0.632161	0.702401	0.0468267	0.691117	0.515595	0							0.960171	0.771566	0.0301099	1.62494	0.264344	0
						0.650222	1.26432	0.0468267	0.68746	0.515595	0							1.02876	1.15735	0.058786	0.555123	0.396517	0
						0.885025	0.694137	0.0468267	1.03119	0.515595	0							1.05815	2.09629	0.063308	0.553865	0.396517	0
						1.01146	0.828348	0.0477102	0.515595	0.515595	0							1.44026	1.15221	0.072618	0.830797	0.396517	0
						0.767624	0.487667	0.0477102	0.644494	0.601528	0							1.64601	1.37974	0.0602198	0.415399	0.396517	0
						0.718928	0.801765	0.0477102	0.644494	0.859325	0							1.27192	0.812967	0.0705432	0.519248	0.462603	0
						0.568365	0.31608	0.0477102	0.658816	0.331454	0							1.19336	1.33738	0.0914449	0.519248	0.660861	0
						0.665432	0.5268	0.0477102	1.03119	0.331454	0							0.945169	0.529074	0.094962	0.530787	0.25657	0
						1.14037	0.518164	0.047766	1.16009	0.331454	0							1.12228	0.88179	0.107348	0.830797	0.25657	0
						0.541852	0.367061	0.047766	1.48234	0.331454	0							1.92499	0.86937	0.0388664	0.934647	0.25657	0
						0.632161	0.570984	0.0486277	1.54679	0.552423	0							0.925879	0.617253	0.0777327	1.19427	0.25657	0
						0.722469	0.493085	0.0486277	1.80458	0.552423	0							1.08019	0.960171	0.0457224	1.2462	0.427616	0
						0.722469	0.510165	0.0486277	2.32018	0.552423	0							1.23451	0.830099	0.064974	1.45389	0.427616	0
						0.722469	0.600017	0.0486277	0.598755	0.488458	0							1.23451	0.860413	0.0685837	1.86929	0.427616	0
						0.903086	1.1877	0.0491694	1.22115	0.488458	0							1.23451	1.01665	0.102875	0.484632	0.379277	0
						1.26432	0.632161	0.0491706	0.535426	0.154678	0							1.54313	2.01419	0.0087291	0.991292	0.379277	0
						0.42144	0.511108	0.0495812	0.594917	0.309357	0							2.17841	1.07348	0.0880203	0.436168	0.121158	0
						1.47504	0.361235	0.0495812	0.713901	0.386696	0							0.72618	0.868726	0.0685837	0.484632	0.242316	0
						0.774397	0.541852	0.0499547	0.832884	0.386696	0							2.54163	0.617253	0.112228	0.581558	0.302895	0
						0.702401	0.903086	0.0501755	0.832884	0.464036	0							1.34424	0.925879	0.0877981	0.678484	0.302895	0
						0.913121	0.903086	0.0501755	0.951868	0.515595	0							1.23451	1.54313	0.0685892	0.678484	0.363474	0
						0.753212	0.545393	0.0505728	1.54679	0.515595	0							1.60486	1.54313	0.0857364	0.775411	0.40386	0
						0.938009	0.495301	0.0505728	1.54679	0.541375	0							1.32947	0.936522	0.0425692	1.26004	0.40386	0
						1.08687	0.463584	0.0505728	0.541375	0.618714	0							1.67008	0.852931	0.058786	1.26004	0.424053	0
						0.854271	0.463584	0.0507868	0.541375	0.618714	0							1.95132	0.798798	0.0740704	0.44249	0.484632	0
						0.972555	0.852042	0.0516049	0.696053	0.618714	0							1.54313	0.798798	0.0644659	0.44249	0.484632	0
						1.06981	0.47412	0.0519762	0.773393	0.618714	0							1.76358	1.47191	0.0602198	0.568915	0.484632	0
						0.948241	0.334673	0.05268	0.662908	0.193348	0							1.93994	0.823004	0.0725008	0.632128	0.484632	0
						0.842881	0.426914	0.05268	0.662908	0.558561	0							1.72831	0.584766	0.0385783	0.545211	0.151899	0
						1.34861	0.42144	0.05268	0.662908	0.39917	0							1.54313	0.746445	0.0514378	0.545211	0.43955	0
						0.532346	0.608747	0.05268	0.883877	0.368282	0							2.46901	0.740704	0.0748185	0.545211	0.314356	0
						1.26432	0.632161	0.05268	0.883877	0.441939	0							0.987605	1.06991	0.0748185	0.726947	0.290779	0
						0.824557	0.815691	0.0528858	0.883877	0.48337	0							2.35144	1.11877	0.094962	0.726947	0.348935	0
						0.653959	0.459753	0.0538009	0.883877	0.48337	0							1.54313	1.45236	0.0975397	0.726947	0.382604	0
						1.00191	0.68963	0.0539732	0.883877	0.244229	0							1.23451	0.823004	0.107348	0.726947	0.382604	0
						0.632161	0.532346	0.0539732	0.994362	0.281234	0							1.92034	1.23451	0.0286088	0.726947	0.193853	0
						0.632161	0.486277	0.0541852	0.994362	0.281234	0							1.23451	0.955747	0.0500654	0.817816	0.223676	0
						0.662263	0.594975	0.0546327	1.10485	0.42185	0							1.23451	0.88179	0.185176	0.817816	0.223676	0
						0.745046	0.664859	0.0547894	1.10485	0.42185	0							1.29329	1.09734	0.0533444	0.908684	0.335514	0
						0.903086	0.68963	0.0547894	1.10485	0.42185	0							1.45495	1.23451	0.0509498	0.908684	0.335514	0
						0.948241	0.455156	0.0549705	1.10485	0.42185	0							1.76358	1.28818	0.0713298	0.908684	0.335514	0
						1.01146	0.5268	0.0549705	1.21533	0.562467	0							1.85176	0.854658	0.036309	0.908684	0.335514	0
						1.03855	0.907718	0.0549705	1.21533	0.703084	0							1.97521	1.00095	0.0617253	0.999553	0.447352	0
						1.26432	0.31608	0.0555554	1.98872	0.607666	0							2.02812	1.72831	0.0987605	0.999553	0.55919	0
						1.26432	0.361235	0.05577	2.43066	0.454937	0							2.46901	0.617253	0.0411516	1.63563	0.484632	0
						0.64837	0.3951	0.0557789	1.12009	0.454937	0							2.46901	0.705432	0.105801	1.99911	0.363474	0
						1.0604	0.406389	0.05619	0.914009	0.34373	0							1.29948	0.771566	0.064974	0.925206	0.363474	0
						0.632161	0.47412	0.056192	0.515595	0.34373	0							2.13981	0.793611	0.0960137	0.756025	0.276932	0
						0.659646	0.47412	0.0570209	0.515595	0.429663	0							1.27703	0.925879	0.063308	0.427616	0.276932	0
						0.646195	0.496698	0.0574691	0.721833	0.243464	0							1.34673	0.925879	0.0556762	0.427616	0.346165	0
						0.590017	0.509807	0.0574691	0.928071	0.386696	0							1.35195	0.969969	0.0301099	0.598663	0.196151	0
						0.875299	0.541852	0.0574691	0.928071	0.386696	0							1.23451	0.995569	0.0561139	0.769709	0.311549	0
						0.903086	0.55314	0.0581949	1.13431	0.386696	0							1.85176	1.05815	0.0705432	0.769709	0.311549	0
						0.919506	0.574691	0.0584116	1.85614	0.515595	0							1.92892	1.08019	0.132586	0.940755	0.311549	0
						0.881193	0.601323	0.0588056	1.32291	0.515595	0							1.97521	1.12228	0.0541825	1.53942	0.415399	0
						0.885025	0.632161	0.0588056	0.386696	0.515595	0							1.89291	1.17429	0.063308	1.09887	0.415399	0
						0.47957	0.632161	0.0592063	0.580044	0.515595	0							1.92034	1.23451	0.0685837	0.323088	0.415399	0
						0.770219	0.632161	0.059265	0.580044	0.515595	0							1.04458	1.23451	0.101168	0.484632	0.415399	0
						0.983361	0.632161	0.0594328	0.580044	0.515595	0							1.67766	1.23451	0.0698777	0.484632	0.415399	0
						0.632161	0.632161	0.0597012	0.773393	0.773393	0							2.16039	1.23451	0.083823	0.484632	0.415399	0
						0.877284	0.758593	0.0597076	0.966741	0.494971	0							1.44026	1.23451	0.0448411	0.646175	0.623098	0
						0.597679	0.763861	0.0600208	1.16009	0.407049	0							1.99872	1.48141	0.0358766	0.807719	0.401074	0
						0.68491	0.499848	0.0602058	1.35344	0.237967	0							1.39553	1.49169	0.0644659	0.969263	0.330431	0
						0.750691	0.713207	0.0602058	0.591418	0.35695	0							1.60508	0.999362	0.0342918	1.13081	0.193853	0
						0.695377	0.684841	0.0602088	0.727899	0.35695	0							1.80428	1.42943	0.176358	0.497385	0.290779	0
						1.01146	0.306502	0.060323	1.13034	0.475934	0							1.69745	1.37559	0.0587889	0.612166	0.290779	0
						1.01146	0.652553	0.06087	0.34373	0.475934	0							2.46901	0.617253	0.0556282	0.952552	0.387705	0
						0.81809	0.381476	0.0616742	0.68746	0.475934	0							2.46901	1.31681	0.0486283	0.290779	0.387705	0
						1.03633	0.697556	0.0616742	0.68746	0.475934	0							2.08916	0.771566	0.088179	0.581558	0.387705	0
							0.608747	0.0618	0.859325	0.594917	0							2.68371	1.41086	0.107348	0.581558	0.387705	0
							0.923155	0.0632161	0.859325	0.386696	0								1.23451	0.0754283	0.726947	0.484632	0
							0.663768	0.0632161	1.20306	0.425366	0								1.89291	0.109734	0.726947	0.316064	0
							0.432531	0.0643273	1.54679	0.401018	0								1.36445	0.123451	1.01773	0.34767	0
							0.483417	0.064837	1.63272	0.220969	0								0.891588	0.0745873	1.30851	0.328299	0
							0.632161	0.0655761	1.71865	0.331454	0								1.00304	0.123451	1.3812	0.181737	0
							0.800737	0.0665401	1.89052	0.441939	0								1.32259	0.0640297	1.45389	0.272605	0
							0.529648	0.0665432	2.06238	0.441939	0								1.6754	0.120416	1.59928	0.363474	0
							0.610362	0.0665432	2.06238	0.441939	0								1.12558	0.142443	1.74467	0.363474	0
							0.610362	0.0665432	0.68746	0.441939	0								1.32947	0.0796456	1.74467	0.363474	0
							0.561921	0.0694112	0.916613	0.441939	0								1.32947	0.0987605	0.581558	0.363474	0
							0.702401	0.070233	0.569868	0.441939	0								1.23451	0.115216	0.775411	0.363474	0
							0.779605	0.0702379	0.651278	0.441939	0								1.54313	0.109723	0.484632	0.363474	0
							0.41005	0.0702401	0.651278	0.441939	0								1.75668	0.0524447	0.553865	0.363474	0
							0.587006	0.0702401	2.11665	0.441939	0								0.925879	0.0561139	0.553865	0.363474	0
							0.842881	0.0702401	0.880067	0.441939	0								1.33738	0.0705432	1.80006	0.363474	0
							0.295316	0.0702457	0.284127	0.530326	0								1.93994	0.0771566	0.749664	0.363474	0
							0.632161	0.0746265	0.928071	0.373362	0								0.693056	0.171473	0.242316	0.436168	0
							0.488488	0.0749216	0.618714	0.492159	0								1.50147	0.0555175	0.793034	0.308402	0
							0.337152	0.0766255	0.696053	0.562467	0								1.16592	0.0675275	0.528689	0.407091	0
							0.632161	0.0779052	0.773393	0.562467	0								0.823004	0.0685837	0.594775	0.465246	0
							0.574691	0.0786661	0.928071	0.412476	0								1.54313	0.209187	0.660861	0.465246	0
							0.602058	0.0790201	0.928071	0.412476	0								1.42443	0.128018	0.793034	0.342093	0
							0.632161	0.079181	1.08275	0.515595	0								1.54313	0.072618	0.793034	0.342093	0
							0.570184		2.1655	0.386696	0								1.64601	0.121493	0.925206	0.427616	0
							0.344815		0.52817	0.386696	0								1.4944		1.85041	0.323088	0
							0.68963		0.798341	0.386696	0								0.925879		0.452323	0.323088	0
									0.589251	0.386696	0								1.85176		0.684186	0.323088	0
									0.492159	0.386696	0										0.505703	0.323088	0
									0.562467	0.386696	0										0.424053	0.323088	0
									0.562467	0.386696	0										0.484632	0.323088	0
									0.703084	0.386696	0										0.484632	0.323088	0
									0.703084	0.386696	0										0.605789	0.323088	0
									0.703084	0.386696	0										0.605789	0.323088	0
									0.843701	0.386696	0										0.605789	0.323088	0
									0.843701	0.386696	0										0.726947	0.323088	0
									1.12493	0.386696	0										0.726947	0.323088	0
									1.12493	0.386696	0										0.969263	0.323088	0
									1.12493	0.48337	0										0.969263	0.323088	0
									1.12493	0.515595	0										0.969263	0.40386	0
									1.6874	0.580044	0										0.969263	0.430784	0
									1.6874	0.580044	0										1.45389	0.484632	0
									2.10925	0.21335	0										1.45389	0.484632	0
									2.5311	0.363949	0										1.81737	0.178941	0
									1.7874	0.454937	0										2.18084	0.306083	0
									0.50043	0.454937	0										1.54291	0.382604	0
									0.907896	0.454937	0										0.432239	0.382604	0
									0.707102	0.545924	0										0.785103	0.382604	0
									0.515595	0.34373	0										0.612166	0.459125	0
									0.708943	0.34373	0										0.447352	0.290779	0
									0.773393	0.34373	0										0.615109	0.290779	0
									0.773393	0.34373	0										0.671028	0.290779	0
									1.03119	0.429663	0										0.671028	0.290779	0
									1.80458	0.515595	0										0.894704	0.363474	0
									0.654409	0.515595	0										1.56573	0.436168	0
									0.713901	0.515595	0										0.571173	0.436168	0
									0.832884	0.515595	0										0.623098	0.436168	0
									0.832884	0.601528	0										0.726947	0.436168	0
									0.892376	0.458307	0										0.726947	0.508863	0
									1.07085	0.407049	0										0.778872	0.387705	0
									0.883877	0.569868	0										0.934647	0.346165	0
									0.883877	0.309357	0										0.775411	0.484632	0
									0.589251	0.309357	0										0.775411	0.264344	0
									0.618714	0.309357	0										0.51694	0.264344	0
									0.928071	0.309357	0										0.545211	0.264344	0
									1.6499	0.309357	0										0.817816	0.264344	0
									2.26862	0.464036	0										1.45389	0.264344	0
									0.966741	0.618714	0										1.99911	0.396517	0
									1.16009	0.618714	0										0.855232	0.528689	0
									1.45011	0.773393	0										1.02628	0.528689	0
									0.545924	0.281234	0										1.28285	0.660861	0
									0.545924	0.42185	0										0.484632	0.242316	0
									0.727899	0.42185	0										0.484632	0.363474	0
									0.818886	0.42185	0										0.646175	0.363474	0
									0.909874	0.42185	0										0.726947	0.363474	0
									1.27382	0.42185	0										0.807719	0.363474	0
									1.54679	0.562467	0										1.13081	0.363474	0
									0.34373	0.562467	0										1.37531	0.484632	0
									0.859325	0.703084	0										0.306083	0.484632	0
									0.859325	0.454937	0										0.765208	0.605789	0
									0.902291	0.386696	0										0.765208	0.392945	0
									0.945258	0.386696	0										0.803468	0.335514	0
									1.54679	0.386696	0										0.841729	0.335514	0
									0.814097	0.515595	0										1.37737	0.335514	0
									2.36088	0.515595	0										0.726947	0.447352	0
									0.67424	0.515595	0										2.10815	0.447352	0
									0.928071	0.644494	0										0.602834	0.447352	0
									1.46945	0.41805	0										0.830797	0.55919	0
									1.10485	0.475934	0										1.31543	0.363474	0
									0.492159	0.475934	0										0.991292	0.415399	0
									0.703084	0.331454	0										0.44249	0.415399	0
									1.33586	0.441939	0										0.632128	0.290779	0
									0.739767	0.552423	0										1.20104	0.387705	0
									0.494971	0.552423	0										0.666368	0.484632	0
									0.713901	0.552423	0										0.447352	0.484632	0
									1.03119	0.552423	0										0.646175	0.484632	0
									1.71251	0.386696	0										0.934647	0.484632	0
									0.848237	0.386696	0										1.55416	0.342093	0
									0.676718	0.386696	0										0.772382	0.342093	0
									0.601528	0.48337	0										0.616804	0.342093	0
									0.634578	0.48337	0										0.550122	0.427616	0
									0.85231	0.580044	0										0.581558	0.427616	0
									0.386696	0.580044	0										0.785103	0.513139	0
									0.386696	0.5079	0										0.363474	0.513139	0
									0.386696	0.545924	0										0.363474	0.450503	0
									0.386696	0.429663	0										0.363474	0.484632	0
									0.515595	0.429663	0										0.363474	0.382604	0
									0.541375	0.515595	0										0.484632	0.382604	0
									0.580044	0.601528	0										0.508863	0.459125	0
									0.594917	0.601528	0										0.545211	0.535645	0
									0.594917	0.244229	0										0.55919	0.535645	0
									0.618714	0.317289	0										0.55919	0.218084	0
									0.618714	0.464036	0										0.581558	0.283687	0
									0.618714	0.294626	0										0.581558	0.415399	0
									0.618714	0.281234	0										0.581558	0.264344	0
									0.618714	0.42185	0										0.581558	0.252851	0
									0.644494	0.492159	0										0.581558	0.379277	0
									0.644494	0.470761	0										0.605789	0.44249	0
									0.662908	0.556843	0										0.605789	0.424053	0
									0.662908	0.171865	0										0.623098	0.503271	0
									0.672515	0.570837	0										0.623098	0.155774	0
									0.676718	0.48337	0										0.632128	0.518054	0
									0.680585	0.318456	0										0.636079	0.440574	0
									0.68746	0.402164	0										0.639714	0.290779	0
									0.68746	0.531707	0										0.646175	0.370601	0
									0.703084	0.193348	0										0.646175	0.492087	0
									0.703084	0.193348	0										0.660861	0.181737	0
									0.703084	0.193348	0										0.660861	0.181737	0
									0.703084	0.193348	0										0.660861	0.181737	0
									0.713901	0.220969	0										0.660861	0.181737	0
									0.721833	0.220969	0										0.671028	0.207699	0
									0.727899	0.237967	0										0.678484	0.207699	0
									0.732688	0.237967	0										0.684186	0.223676	0
									0.736564	0.257798	0										0.688687	0.223676	0
									0.739767	0.281234	0										0.692331	0.242316	0
									0.773393	0.281234	0										0.695341	0.264344	0
									0.773393	0.281234	0.00020217										0.726947	0.264344	0
									0.773393	0.281234	0.00041914										0.726947	0.264344	0.00018355
									0.773393	0.281234	0.00046445										0.726947	0.264344	0.00043656
									0.773393	0.290022	0.00059258										0.726947	0.264344	0.00040382
									0.773393	0.294626	0.00059258										0.726947	0.272605	0.00027378
									0.773393	0.294626	0.00060297										0.726947	0.276932	0.00052106
									0.810221	0.309357	0.00061374										0.726947	0.276932	0.00075129
									0.812062	0.309357	0.00063647										0.761564	0.290779	0.00044869
									0.832884	0.309357	0.00063647										0.763295	0.290779	0.00046151
									0.832884	0.309357	0.00066095										0.782866	0.290779	0.00059825
									0.832884	0.309357	0.00066095										0.782866	0.290779	0.00039397
									0.832884	0.326526	0.00068739										0.782866	0.290779	0.00041417
									0.843701	0.331454	0.00071603										0.782866	0.306917	0.00107685
									0.843701	0.331454	0.00071603										0.793034	0.311549	0.00046151
									0.850732	0.34373	0.00071603										0.793034	0.311549	0.00095016
									0.850732	0.34373	0.00072357										0.799642	0.323088	0.00100955
									0.859325	0.34373	0.00078113										0.799642	0.323088	0.00041685
									0.870067	0.35695	0.00078113										0.807719	0.323088	0.00042507
									0.883877	0.35695	0.00078113										0.817816	0.335514	0.00052106
									0.883877	0.35695	0.00078113										0.830797	0.335514	0.00053843
									0.883877	0.363949	0.00081832										0.830797	0.335514	0.00057688
									0.883877	0.368282	0.00081832										0.830797	0.342093	0.00044869
									0.902291	0.386696	0.00081832										0.830797	0.346165	0.00076918
									0.906736	0.386696	0.00085924										0.848105	0.363474	0.00076918
									0.928071	0.386696	0.00085924										0.852283	0.363474	0.00037565
									0.928071	0.386696	0.00085924										0.872337	0.363474	0.00047508
									0.928071	0.386696	0.00085924										0.872337	0.363474	0.00070229
									0.928071	0.386696	0.00085924										0.872337	0.363474	0.00076918
									0.928071	0.386696	0.00085924										0.872337	0.363474	0.00085015
									0.949164	0.386696	0.00088127										0.872337	0.363474	0.00107685
									0.951868	0.386696	0.00090446										0.892163	0.363474	0.0006593
									0.951868	0.386696	0.00090446										0.894704	0.363474	0.00057688
									0.957534	0.386696	0.00090446										0.894704	0.363474	0.00076918
									0.966741	0.386696	0.00090446										0.90003	0.363474	0.00080764
									0.966741	0.407049	0.00090446										0.908684	0.363474	0.00085015
									1.00541	0.407049	0.00090446										0.908684	0.382604	0.00095016
									1.01341	0.412476	0.00090446										0.945032	0.382604	0.00100955
									1.03119	0.42185	0.00095471										0.952552	0.387705	0.00100955
									1.03119	0.42185	0.00095471										0.969263	0.396517	0.00038459
									1.03119	0.429645	0.00095471										0.969263	0.396517	0.00048948
									1.03119	0.441939	0.00095471										0.969263	0.403844	0.00059825
									1.03119	0.441939	0.00095471										0.969263	0.415399	0.00062126
									1.03119	0.441939	0.00095471										0.969263	0.415399	0.00070229
									1.08275	0.441939	0.00095471										0.969263	0.415399	0.00076918
									1.08275	0.441939	0.00095471										1.01773	0.415399	0.00085015
									1.08275	0.454937	0.00095471										1.01773	0.415399	0.00115377
									1.13431	0.464036	0.00096816										1.01773	0.427616	0.00146843
									1.13431	0.464036	0.00101087										1.06619	0.436168	0.00129222
									1.13431	0.464036	0.00101087										1.06619	0.436168	0.00052106
									1.13431	0.464036	0.00101087										1.06619	0.436168	0.00057688
									1.16009	0.475934	0.00101087										1.06619	0.436168	0.00073422
									1.20306	0.475934	0.00101087										1.09042	0.447352	0.00076918
									1.23743	0.475934	0.00101087										1.13081	0.447352	0.00100955
									1.23743	0.475934	0.00101087										1.16312	0.447352	0.00107685
									1.25216	0.475934	0.00101087										1.16312	0.447352	0.00115377
									1.30882	0.475934	0.0010415										1.17696	0.447352	0.00134606
									1.33195	0.48337	0.00107405										1.23022	0.447352	0.00100955
									1.36481	0.515595	0.00107405										1.25196	0.454342	0.00053843
									1.39211	0.515595	0.00107405										1.28285	0.484632	0.00064611
									1.44367	0.515595	0.00107405										1.30851	0.484632	0.00076918
									1.45304	0.515595	0.00107405										1.35697	0.484632	0.00080764
									1.54679	0.515595	0.00107405										1.36578	0.484632	0.00089738
									1.54679	0.515595	0.00107405										1.45389	0.484632	0.00095016
									1.54679	0.515595	0.00107405										1.45389	0.484632	0.00115377
									1.54679	0.515595	0.00107405										1.45389	0.484632	0.00115377
									1.54679	0.515595	0.00107405										1.45389	0.484632	0.00134606
									1.54679	0.515595	0.00114565										1.45389	0.484632	0.00140459
									1.54679	0.515595	0.00114565										1.45389	0.484632	0.00035115
									1.54679	0.515595	0.00114565										1.45389	0.484632	0.00059825
									1.54679	0.515595	0.00114565										1.45389	0.484632	0.00073422
									1.62819	0.515595	0.00114565										1.45389	0.484632	0.00076918
									1.63272	0.515595	0.00114565										1.53042	0.484632	0.00095016
									1.64346	0.515595	0.00114565										1.53467	0.484632	0.00096917
									1.6499	0.515595	0.00114565										1.54476	0.484632	0.00107685
									1.6499	0.515595	0.00114565										1.55082	0.484632	0.00107685
									1.67568	0.515595	0.00114565										1.55082	0.484632	0.00115377
									1.70146	0.533374	0.00114565										1.57505	0.484632	0.00124252
									1.71865	0.541375	0.00122748										1.59928	0.501343	0.00146843
									1.74013	0.545924	0.00122748										1.61544	0.508863	0.00085015
									1.76775	0.545924	0.00122748										1.63563	0.513139	0.00085015
									1.78475	0.552423	0.00122748										1.66159	0.513139	0.00095016
									1.80458	0.562467	0.00122748										1.67757	0.519248	0.00107685
									1.82802	0.562467	0.00122748										1.69621	0.528689	0.00115377
									1.85614	0.567155	0.00122748										1.71824	0.528689	0.00115377
									1.85614	0.569868	0.00122748										1.74467	0.533095	0.00115377
									1.93348	0.580044	0.00122748										1.74467	0.535645	0.00124252
									1.96864	0.580044	0.00122748										1.81737	0.545211	0.00134606
									2.01082	0.580044	0.00122748										1.85041	0.545211	0.00179475
									2.09921	0.580044	0.00127295										1.89006	0.545211	0.00179475
									2.14831	0.594917	0.00132191										1.97314	0.545211	0.00129222
									1.47313	0.594917	0.00132191										2.0193	0.55919	0.00052106
									0.627075	0.594917	0.00132191										1.41843	0.55919	0.00080764
									0.68746	0.601528	0.00132191										0.605789	0.55919	0.00089738
									0.818886	0.618714	0.00132191										0.664638	0.565404	0.00100955
									1.50129	0.618714	0.00132191										0.793034	0.581558	0.00100955
									0.746724	0.618714	0.00132191										1.45389	0.581558	0.00100955
									1.76013	0.636911	0.00132191										0.726947	0.581558	0.00118191
									0.630172	0.644468	0.00132191										1.71352	0.598663	0.00124252
									1.03119	0.644494	0.00132191										0.615109	0.605765	0.00124252
									0.4331	0.662908	0.00132191										1.00654	0.605789	0.00134606
									0.556843	0.662908	0.00132191										0.424053	0.623098	0.00161528
									1.85614	0.662908	0.00132191										0.545211	0.623098	0.00161528
									0.580044	0.68746	0.00132191										1.81737	0.623098	0.00179475
									1.48234	0.68746	0.00137478										0.568915	0.646175	0.0020191
									1.61123	0.773393	0.00139336										1.45389	0.646175	0.00134606
									0.470761	0.773393	0.00140284										1.58032	0.726947	0.00173065
									0.562467	0.94524	0.00143207										0.462603	0.726947	0.00140459
									0.703084	0.94803	0.00143207										0.553865	0.888475	0.00076918
									0.703084	1.03119	0.00143207										0.692331	0.891097	0.00076918
									0.703084	0.58527	0.00143207										0.692331	0.969263	0.00085015
									0.883877	0.281234	0.00143207										0.692331	0.565404	0.00085015
									1.10485	0.349274	0.00143207										0.872337	0.272605	0.00095016
									1.1785	0.360917	0.00143207										1.09042	0.339242	0.00095016
									1.25216	0.320024	0.00143207										1.16312	0.35094	0.00107685
									0.618714	0.586712	0.00143207										1.23581	0.311549	0.00115377
									0.696053	0.458307	0.00143207										0.612166	0.571173	0.00115377
									0.773393	0.475934	0.00143207										0.688687	0.447352	0.00115377
									1.00541	0.371228	0.00143207										0.765208	0.465246	0.00115377
									1.7788	0.322247	0.00143207										0.99477	0.363474	0.00124252
									0.773393	0.403509	0.00143207										1.75998	0.316064	0.00124252
									0.68746	0.351542	0.00143207										0.767333	0.396517	0.00134606
									0.68746	0.42185	0.00143207										0.684186	0.346165	0.00134606
									1.03119	0.467633	0.00143207										0.684186	0.415399	0.00134606
									1.54679	0.294626	0.00143207										1.02628	0.460991	0.00146843
									1.71865	0.515595	0.00143207										1.53942	0.290779	0.00161528
									1.81449	0.515595	0.00143207										1.71046	0.508863	0.0020191
									0.636911	0.386696	0.00147298										1.81016	0.508863	0.00230754
									0.636911	0.464036	0.00149433										0.636079	0.382604	0.00151432
									0.818886	1.08277	0.00149433										0.636079	0.459125	0.00046151
									0.818886	0.244229	0.0015163										0.817816	1.07142	0.00146843
									0.818886	0.325639	0.00156225										0.817816	0.242316	0.00107685
									0.818886	0.488458	0.00156225										0.817816	0.323088	0.00053843
									1.36481	0.488458	0.00156225										0.817816	0.484632	0.00059825
									1.72876	0.34373	0.00156225										1.36303	0.484632	0.00067303
									2.27468	0.515595	0.00156225										1.7265	0.342093	0.00070229
									0.515595	0.272962	0.00156225										2.27171	0.513139	0.00080764
									1.59366	0.363949	0.00156225										0.515898	0.272605	0.00085015
									0.48337	0.636911	0.00156225										1.59459	0.363474	0.00089738
									0.870067	0.386696	0.00156225										0.484632	0.636079	0.00100955
									1.45011	0.386696	0.00156225										0.872337	0.387705	0.00107685
									1.64346	0.386696	0.00156225										1.45389	0.387705	0.00107685
									0.698548	0.580044	0.00156225										1.64775	0.387705	0.00115377
									0.515595	0.412476	0.00156225										0.70188	0.581558	0.00115377
									0.618714	0.412476	0.00156225										0.519248	0.415399	0.00124252
									0.721833	0.412476	0.00156225										0.623098	0.415399	0.00129222
									1.75302	0.515595	0.00156225										0.726947	0.415399	0.00130968
									0.773393	0.515595	0.00156225										1.76544	0.519248	0.00134606
									0.773393	0.331454	0.00156225										0.782866	0.519248	0.00146843
									0.773393	0.441939	0.00156225										0.782866	0.335514	0.00146843
									0.773393	0.441939	0.00156225										0.782866	0.447352	0.00161528
									0.994362	0.441939	0.00156225										0.782866	0.447352	0.00161528
									0.994362	0.552423	0.00156225										1.00654	0.447352	0.00190033
									0.744748	0.773393	0.00156225										1.00654	0.55919	0.0020191
									0.973902	0.458307	0.00156225										0.756025	0.782866	0.00230754
									0.594917	0.35695	0.00156225										0.988648	0.465246	0.00230754
									0.713901	0.35695	0.00159147										0.605789	0.363474	0.00230754
									1.78475	0.35695	0.00163665										0.726947	0.363474	0.00078426
									0.556843	0.416442	0.00163665										1.81737	0.363474	0.00082835
									0.804328	0.475934	0.00166304										0.568915	0.424053	0.00190033
									0.644494	0.475934	0.00171848										0.821767	0.484632	0.00121146
									0.773393	0.475934	0.00171848										0.660861	0.484632	0.00067303
									0.773393	0.594917	0.00171848										0.793034	0.484632	0.00080764
									0.773393	0.594917	0.00171848										0.793034	0.605789	0.00080764
									0.902291	0.654409	0.00171848										0.793034	0.605789	0.00095016
									1.28899	0.713901	0.00171848										0.925206	0.666368	0.00100955
									1.28899	0.380747	0.00171848										1.32172	0.726947	0.00107685
									1.93348	0.292635	0.00171848										1.32172	0.387705	0.00115377
									0.672515	0.50166	0.00171848										1.98258	0.299331	0.00124252
									0.672515	0.322247	0.00171848										0.692331	0.513139	0.00124252
									0.672515	0.386696	0.00171848										0.692331	0.330431	0.00134606
									1.27778	0.386696	0.00171848										0.692331	0.396517	0.00146843
									0.68746	0.386696	0.00171848										1.31543	0.396517	0.00146843
									0.562467	0.515595	0.00171848										0.709217	0.396517	0.00146843
									0.703084	0.515595	0.00171848										0.581558	0.528689	0.00151432
									0.703084	0.644494	0.00175386										0.726947	0.528689	0.00179475
									0.703084	0.644494	0.00180892										0.726947	0.660861	0.00130288
									0.773393	0.403509	0.00180892										0.726947	0.660861	0.00134606
									0.773393	0.281234	0.00180892										0.799642	0.415399	0.0020191
									0.984318	0.42185	0.0018285										0.799642	0.290779	0.0021537
									1.12493	0.42185	0.00190942										1.01773	0.436168	0.00124274
									1.12493	0.492159	0.00190942										1.16312	0.436168	0.00080764
									1.12493	0.562467	0.00190942										1.16312	0.508863	0.00100955
									1.12493	0.452718	0.00190942										1.16312	0.581558	0.00115377
									1.26555	0.309357	0.00190942										1.16312	0.471533	0.00134606
									1.40617	0.309357	0.00190942										1.30851	0.323088	0.00134606
									1.61709	0.309357	0.00190942										1.45389	0.323088	0.00161528
									2.5311	0.464036	0.00190942										1.67198	0.323088	0.00161528
									0.464036	0.464036	0.00190942										2.61701	0.484632	0.00161528
									0.464036	0.464036	0.00190942										0.484632	0.484632	0.00179475
									0.541375	0.464036	0.00190942										0.484632	0.484632	0.00179475
									0.618714	0.502705	0.00190942										0.565404	0.484632	0.0020191
									0.618714	0.541375	0.00198286										0.646175	0.525018	0.0020191
									0.618714	0.541375	0.00202174										0.646175	0.565404	0.00156317
									0.618714	0.618714	0.00202174										0.646175	0.565404	0.00129222
									0.670274	0.325639	0.00202174										0.646175	0.646175	0.00129222
									0.696053	0.265854	0.00202174										0.700023	0.342093	0.00134606
									0.773393	0.171865	0.0021481										0.726947	0.280576	0.00323055
									0.773393	0.34373	0.0021481										0.807719	0.181737	0.00076918
									0.773393	0.34373	0.0021481										0.807719	0.363474	0.00085015
									0.928071	0.34373	0.0021481										0.807719	0.363474	0.00089738
									1.08275	0.34373	0.0021481										0.969263	0.363474	0.00089738
									1.08275	0.429663	0.0021481										1.13081	0.363474	0.00107685
									1.08275	0.515595	0.0021481										1.13081	0.454342	0.00124252
									1.08275	0.515595	0.0021481										1.13081	0.545211	0.00124252
									1.13431	0.515595	0.0021481										1.13081	0.545211	0.00146843
									1.23743	0.601528	0.0021481										1.18466	0.545211	0.00161528
									1.54679	0.601528	0.0021481										1.29235	0.636079	0.00161528
									1.74013	0.68746	0.0021481										1.61544	0.636079	0.00161528
									1.85614	0.68746	0.0021481										1.81737	0.726947	0.00161528
									0.569868	0.68746	0.0021481										1.93853	0.726947	0.00161528
									0.610573	0.486132	0.0021481										0.598663	0.726947	0.00186378
									0.732688	0.594917	0.0021481										0.641424	0.515898	0.00190033
									0.552423	0.431661	0.0021481										0.769709	0.632128	0.0020191
									0.773393	0.272962	0.0021481										0.581558	0.459125	0.0020191
									0.601528	0.363949	0.0021481										0.814181	0.290779	0.00230754
									0.68746	0.454937	0.0021481										0.636079	0.387705	0.00230754
									0.68746	0.454937	0.0022913										0.726947	0.484632	0.00269213
									0.68746	0.386696	0.0022913										0.726947	0.484632	0.00140459
									0.68746	0.386696	0.0022913										0.726947	0.415399	0.00190033
									0.68746	0.386696	0.0022913										0.726947	0.415399	0.0021537
									0.773393	0.386696	0.00234338										0.726947	0.415399	0.00230754
									0.773393	0.386696	0.00245497										0.817816	0.415399	0.00173065
									0.859325	0.386696	0.00245497										0.817816	0.415399	0.00095016
									0.859325	0.386696	0.00245497										0.908684	0.415399	0.00100955
									0.859325	0.386696	0.00245497										0.908684	0.415399	0.00107685
									0.945258	0.386696	0.00245497										0.908684	0.415399	0.00115377
									0.945258	0.451146	0.00245497										0.999553	0.415399	0.00146843
									1.03119	0.48337	0.00245497										0.999553	0.484632	0.00161528
									1.37492	0.580044	0.00245497										1.09042	0.519248	0.0020191
									1.37492	0.580044	0.00245497										1.45389	0.623098	0.0020191
									1.71865	0.580044	0.00245497										1.45389	0.623098	0.00230754
									0.654409	0.580044	0.00245497										1.81737	0.623098	0.00248504
									0.711521	0.580044	0.00245541										0.695341	0.623098	0.00403819
									0.804328	0.580044	0.00257772										0.75999	0.623098	0.00115398
									1.05181	0.966741	0.00264381										0.85912	0.623098	0.00210688
									0.580044	0.309357	0.00264381										1.12346	1.0385	0.00085015
									0.580044	0.309357	0.00264381										0.623098	0.335514	0.00134606
									0.580044	0.309357	0.00264381										0.623098	0.335514	0.00134606
									0.644494	0.412476	0.00264381										0.623098	0.335514	0.0021537
									0.676718	0.515595	0.00264381										0.692331	0.447352	0.00248504
									0.773393	0.515595	0.00264381										0.726947	0.55919	0.00323055
									0.773393	0.515595	0.00271339										0.830797	0.55919	0.00323055
									0.773393	0.627075	0.00286413										0.830797	0.55919	0.00302864
									0.870067	0.351542	0.00286413										0.830797	0.681513	0.00095016
									0.966741	0.42185	0.00286413										0.934647	0.382604	0.00115377
									0.966741	0.586712	0.00286413										1.0385	0.459125	0.00124252
									0.966741	0.331454	0.00286413										1.0385	0.639714	0.00161528
									0.966741	0.331454	0.00286413										1.0385	0.363474	0.00190033
									0.966741	0.368282	0.00286413										1.0385	0.363474	0.00230754
									1.06341	0.386696	0.00286413										1.0385	0.40386	0.00269213
									1.35344	0.441939	0.00286413										1.14235	0.424053	0.00293687
									1.35344	0.441939	0.00286413										1.45389	0.484632	0.00293687
									1.35344	0.441939	0.00286413										1.45389	0.484632	0.00323055
									1.54679	0.441939	0.00286413										1.45389	0.484632	0.00403819
									1.54679	0.441939	0.00303261										1.66159	0.484632	0.00461508
									1.74013	0.515595	0.00306926										1.66159	0.484632	0.00302864
									1.74013	0.552423	0.00306926										1.86929	0.565404	0.00323114
									2.32018	0.662908	0.00312451										1.86929	0.605789	0.00403892
									0.42185	0.377265	0.00312451										2.49239	0.726947	0.00104211
									1.07602	0.401018	0.00312451										0.454342	0.415399	0.00190033
									1.41228	0.973902	0.00312451										1.16312	0.44249	0.0020191
									0.633928	0.386696	0.00312451										1.52659	1.07462	0.0021537
									1.47804	0.541375	0.00312451										0.685799	0.427616	0.00248504
									0.618714	0.35695	0.00322215										1.60301	0.598663	0.0035895
									0.618714	0.416442	0.00322215										0.671028	0.396517	0.00146843
									1.70146	0.475934	0.00343696										0.671028	0.462603	0.00269213
									2.37174	0.475934	0.00343696										1.84533	0.528689	0.00146843
									0.632776	0.475934	0.00343696										2.57228	0.528689	0.00146843
									0.703084	0.475934	0.00343696										0.688687	0.528689	0.0020191
									0.773393	0.475934	0.00343696										0.765208	0.528689	0.0020191
									0.843701	0.535426	0.00343696										0.841729	0.528689	0.0020191
									0.818886	0.535426	0.00343696										0.918249	0.594775	0.0020191
									0.906736	0.594917	0.00343696										0.892163	0.594775	0.00269213
									0.441939	0.713901	0.00343696										0.988648	0.660861	0.00269213
									0.552423	0.4331	0.00343696										0.484632	0.793034	0.00285049
									0.552423	0.257798	0.00343696										0.605789	0.484632	0.00323055
									0.662908	0.257798	0.00343696										0.605789	0.290779	0.00346131
									0.662908	0.257798	0.00343696										0.726947	0.290779	0.0035895
									0.662908	0.257798	0.00343696										0.726947	0.290779	0.00372756
									0.662908	0.322247	0.00343696										0.726947	0.290779	0.00403819
									0.736564	0.386696	0.0035071										0.726947	0.363474	0.00807639
									0.773393	0.386696	0.00359717										0.807719	0.436168	0.00425073
									0.773393	0.386696	0.00381884										0.848105	0.436168	0.00392945
									0.810221	0.386696	0.00381884										0.848105	0.436168	0.00170029
									0.883877	0.386696	0.00381884										0.888491	0.436168	0.00190033
									0.883877	0.386696	0.00381884										0.969263	0.436168	0.0021537
									1.10485	0.386696	0.00381884										0.969263	0.436168	0.00403819
									1.10485	0.429663	0.00386696										1.21158	0.436168	0.00461508
									1.10485	0.515595	0.00396572										1.21158	0.484632	0.00382604
									1.32582	0.515595	0.00396572										1.21158	0.581558	0.0020191
									1.4363	0.515595	0.00404348										1.45389	0.581558	0.00323055
									1.4363	0.515595	0.00404348										1.57505	0.581558	0.00280918
									1.50996	0.515595	0.00409235										1.57505	0.581558	0.00340058
									1.62044	0.644494	0.0042962										1.65582	0.581558	0.00299179
									1.76775	0.414991	0.0042962										1.77698	0.726947	0.00161528
									1.87824	0.373362	0.0042962										1.93853	0.470378	0.00190033
									2.13604	0.470761	0.00448366										2.05968	0.424053	0.0020191
									0.696053	0.638889	0.00458261										2.34239	0.535645	0.00225421
									0.696053	0.363949	0.00458312										0.769709	0.726947	0.0107685
									0.850732	0.454937	0.00468676										0.769709	0.415399	0.00239327
									0.850732	0.454937	0.00490994										0.940755	0.519248	0.00269213
									0.796829	0.34373	0.00490994										0.940755	0.519248	0.00146843
									0.988224	0.618714	0.00490994										0.882722	0.392945	0.00157588
									0.753562	0.396612	0.00490994										1.09638	0.7073	0.00161528
									0.475934	0.281234	0.00490994										0.837091	0.454342	0.0035895
									0.475934	0.281234	0.00515543										0.528689	0.323088	0.00403819
									0.475934	0.351542	0.00515543										0.528689	0.323088	0.00179475
									0.535426	0.42185	0.00572826										0.528689	0.40386	0.00372756
									0.654409	0.42185	0.00572826										0.594775	0.484632	0.0020191
									0.713901	0.42185	0.00572826										0.726947	0.484632	0.0020191
									0.832884	0.42185	0.00572826										0.793034	0.484632	0.00230754
									0.832884	0.42185	0.00572826										0.925206	0.484632	0.00293687
									0.951868	0.42185	0.00572826										0.925206	0.484632	0.00307672
									1.78475	0.42185	0.00572826										1.05738	0.484632	0.00230754
									1.78475	0.562467	0.00572912										1.98258	0.484632	0.00403819
									1.83681	0.562467	0.00601545										1.98258	0.646175	0.00484656
									0.488458	0.562467	0.00609733										2.04622	0.646175	0.00628244
									0.651278	0.288384	0.00613853										0.545211	0.646175	0.00538382
									0.814097	0.290022	0.00613853										0.726947	0.333184	0.00538523
									0.895507	0.386696	0.00624901										0.908684	0.335514	0.00621372
									1.7096	0.386696	0.00644429										0.999553	0.447352	0.00307672
									2.03524	0.386696	0.00644429										1.90824	0.447352	0.00230754
									1.60866	0.386696	0.00644429										2.27171	0.447352	0.00230754
									0.386696	0.48337	0.00644526										1.80006	0.447352	0.00538426
									0.515595	0.48337	0.00668383										0.436168	0.55919	0.00484656
									0.580044	0.48337	0.00668383										0.581558	0.55919	0.00595179
									0.644494	0.580044	0.00672515										0.654253	0.55919	0.00807742
									0.644494	0.580044	0.00687391										0.726947	0.671028	0.00581558
									0.773393	0.368282	0.00687391										0.726947	0.671028	0.0021537
									0.773393	0.441939	0.00687391										0.872337	0.427616	0.00269213
									0.773393	0.662908	0.00687391										0.872337	0.513139	0.00269213
									0.773393	0.475934	0.00736491										0.872337	0.769709	0.00293687
									0.773393	0.475934	0.00751931										0.872337	0.553865	0.00242292
									0.902291	0.271366	0.00793263										0.872337	0.553865	0.006652
									0.902291	0.309357	0.00859169										1.01773	0.316064	0.00745624
									0.902291	0.309357	0.00859239										1.01773	0.363474	0.00807572
									1.03119	0.309357	0.00859239										1.01773	0.363474	0.00323055
									1.03119	0.309357	0.00925453										1.16312	0.363474	0.00403819
									1.09564	0.309357	0.00981988										1.16312	0.363474	0.0102804
									1.54679	0.371228	0.0103119										1.23581	0.363474	0.00430741
									1.80458	0.412476	0.0105331										1.74467	0.436168	0.00969263
									1.93348	0.412476	0.0107424										2.03545	0.484632	0.00786967
									0.57452	0.4331	0.0109372										2.18084	0.484632	0.00538523
									0.800061	0.464036	0.0114565										0.651746	0.508863	0.00628244
									0.538012	0.464036	0.0114578										0.908684	0.545211	0.00340058
									0.672515	0.464036	0.0118984										0.612166	0.545211	0.0184624
									1.21053	0.515595	0.012277										0.765208	0.545211	0.0111838
									1.34503	0.515595	0.0133677										1.37737	0.605789	0.0100973
									0.56071	0.515595	0.0137478										1.53042	0.605789	0.0226168
									0.454937	0.618714	0.0137494										0.638833	0.605789	0.00461508
									0.818886	0.618714	0.0144747										0.519248	0.726947	0.0215395
									1.09185	0.618714	0.0149433										0.934647	0.726947	0.0136054
									1.54679	0.618714	0.0161156										1.2462	0.726947	0.0153836
									0.474015	0.721833	0.017936										1.76544	0.726947	0.0100985
									0.386696	0.586712	0.0203051										0.541647	0.848105	0.0125082
									0.468723	0.451146	0.0210019										0.44249	0.695341	0.0233269
									0.562467	0.346295	0.021712										0.53848	0.535645	0.0253808
									0.562467	0.325639	0.0274987										0.646175	0.41148	0.0215419
									0.562467	0.407049	0.0451081										0.646175	0.387705	0.0143596
									0.703084	0.488458											0.646175	0.484632	0.0376882
									0.703084	0.569868											0.807719	0.581558
									0.703084	0.515595											0.807719	0.678484
									0.843701	0.331454											0.807719	0.615109
									0.984318	0.441939											0.969263	0.396517
									1.12493	0.441939											1.13081	0.528689
									1.12493	0.441939											1.29235	0.528689
									1.16009	0.552423											1.29235	0.528689
									1.40617	0.662908											1.33274	0.660861
									1.54679	0.490444											1.61544	0.793034
									1.54679	0.286442											1.77698	0.590645
									1.6874	0.34373											1.77698	0.346165
									1.82802	0.34373											1.93853	0.415399
									2.03894	0.34373											2.10007	0.415399
									0.529163	0.34373											2.34239	0.415399
									0.630172	0.34373											0.609698	0.415399
									0.791378	0.34373											0.726947	0.415399
									0.676718	0.34373											0.913877	0.415399
									0.773393	0.429663											0.782866	0.415399
									0.773393	0.429663											0.894704	0.519248
									0.870067	0.515595											0.894704	0.519248
									1.06341	0.515595											1.00654	0.623098
									0.464036	0.515595											1.23022	0.623098
									0.515595	0.601528											0.545211	0.623098
									0.57452	0.859325											0.605789	0.726947
									0.618714	0.598755											0.675023	1.0385
									0.618714	0.351542											0.726947	0.726947
									0.618714	0.42185											0.726947	0.427616
									0.642511	0.492159											0.726947	0.513139
									0.680585	0.237967											0.754907	0.598663
									0.680585	0.297459											0.799642	0.290779
									0.721833	0.35695											0.799642	0.363474
									0.773393	0.416442											0.848105	0.436168
									0.773393	0.475934											0.908684	0.508863
									0.773393	0.475934											0.908684	0.581558
									0.824952	0.475934											0.908684	0.581558
									0.824952	0.475934											0.969263	0.581558
									0.928071	0.594917											0.969263	0.581558
									1.08275	0.594917											1.09042	0.726947
									1.31477	0.594917											1.27216	0.726947
									1.39211	0.594917											1.54476	0.726947
									1.39211	0.713901											1.63563	0.726947
									1.42304	0.363949											1.63563	0.872337
									1.54679	0.454937											1.67198	0.447352
									1.85614	0.454937											1.81737	0.55919
									2.06238	0.545924											2.18084	0.55919
									2.1655	0.545924											2.42316	0.671028
									2.1655	0.545924											2.54432	0.671028
									0.746724	0.545924											2.54432	0.671028
									0.800061	0.636911											0.884979	0.671028
									1.22611	0.449974											0.948192	0.782866
									0.644494	0.368282											1.45389	0.553865
									0.644494	0.441939											0.765208	0.454342
									0.651278	0.309357											0.765208	0.545211
									0.773393	0.426699											0.775411	0.382604
									0.814097	0.290022											0.9208	0.528689
									1.22115	0.29648											0.969263	0.363474
									1.62819	0.386696											1.45389	0.371567
									0.773393	0.386696											1.93853	0.484632
									0.703084	0.386696											0.921982	0.484632
									0.658206	0.386696											0.838785	0.484632
									0.552423	0.441939											0.785889	0.484632
									0.552423	0.580044											0.660861	0.553865
									0.662908	0.580044											0.660861	0.726947
									0.662908	0.580044											0.793034	0.726947
									0.883877	0.676718											0.793034	0.726947
									0.883877	0.773393											1.05738	0.848105
									1.4363	0.773393											1.05738	0.969263
									1.76775	0.386696											1.71824	0.969263
									1.76775	0.386696											2.11476	0.484632
									0.672515	0.386696											2.11476	0.484632
									0.941521	0.386696											0.807719	0.484632
									0.34373	0.464036											1.13081	0.484632
									0.515595	0.464036											0.415399	0.581558
									0.515595	0.515595											0.623098	0.581558
									0.515595	0.515595											0.623098	0.646175
									0.601528	0.515595											0.623098	0.646175
									0.601528	0.515595											0.726947	0.646175
									0.859325	0.541375											0.726947	0.646175
									0.859325	0.644494											1.0385	0.678484
									1.11712	0.436273											1.0385	0.807719
									1.20306	0.397745											1.35005	0.551477
									1.20306	0.458307											1.45389	0.503271
									1.37492	0.458307											1.45389	0.581558
									1.71865	0.403509											1.66159	0.581558
									1.80458	0.470761											2.07699	0.513139
									1.89052	0.244229											2.18084	0.598663
									1.89052	0.325639											2.28469	0.311549
									1.97645	0.407049											2.28469	0.415399
									0.506705	0.447754											2.38854	0.519248
									0.562467	0.488458											0.613867	0.571173
									0.703084	0.488458											0.684186	0.623098
									0.843701	0.569868											0.855232	0.623098
									0.475934	0.309357											1.02628	0.726947
									0.475934	0.464036											0.581558	0.396517
									0.594917	0.515595											0.581558	0.594775
									0.594917	0.515595											0.726947	0.660861
									0.713901	0.618714											0.726947	0.660861
									0.713901	0.210925											0.872337	0.793034
									0.713901	0.281234											0.872337	0.272605
									1.4278	0.42185											0.872337	0.363474
									1.54679	0.42185											1.74467	0.545211
									1.78475	0.42185											1.89006	0.545211
									1.82441	0.42185											2.18084	0.545211
									0.636911	0.42185											2.22931	0.545211
									0.727899	0.562467											0.782866	0.545211
									0.727899	0.562467											0.894704	0.726947
									0.818886	0.562467											0.894704	0.726947
									1.00086	0.426699											1.00654	0.726947
									1.00086	0.746724											1.23022	0.553865
									1.22833	0.34373											1.23022	0.969263
									0.515595	0.34373											1.50981	0.447352
									0.589251	0.429663											0.636079	0.447352
									0.957534	0.429663											0.726947	0.55919
									1.54679	0.429663											1.18129	0.55919
									0.8662	0.515595											1.90824	0.55919
									1.17556	0.515595											1.07129	0.671028
									0.66888	0.601528											1.45389	0.671028
									0.48337	0.601528											0.830797	0.782866
									0.580044	0.601528											0.605789	0.782866
									0.580044	0.371228											0.726947	0.782866
									0.580044	0.220969											0.726947	0.484632
									0.676718	0.331454											0.726947	0.290779
									0.773393	0.441939											0.848105	0.436168
									0.773393	0.441939											0.969263	0.581558
									0.773393	0.441939											0.969263	0.581558
									0.773393	0.552423											0.969263	0.581558
									0.773393	0.552423											0.969263	0.726947
									0.966741	0.552423											0.969263	0.726947
									0.966741	0.662908											1.21158	0.726947
									1.16009	0.368282											1.21158	0.872337
									1.16009	0.589251											1.45389	0.484632
									1.45011	0.386696											1.45389	0.775411
									1.54679	0.272962											1.81737	0.513139
									1.54679	0.272962											1.93853	0.363474
									1.54679	0.363949											1.93853	0.363474
									1.76162	0.454937											1.93853	0.484632
									1.93348	0.454937											2.20777	0.605789
									1.93348	0.454937											2.42316	0.605789
									1.93348	0.454937											2.42316	0.605789
									2.03016	0.257798											2.42316	0.605789
									0.541375	0.309357											2.54432	0.346165
									0.54782	0.386696											0.678484	0.415399
									0.618714	0.464036											0.686561	0.519248
									0.644494	0.464036											0.775411	0.623098
									0.644494	0.464036											0.807719	0.623098
									0.644494	0.618714											0.807719	0.623098
									0.773393	0.618714											0.807719	0.830797
									0.773393	0.739054											0.969263	0.830797
									0.773393	0.403509											0.969263	0.992387
									0.837842	0.538012											0.969263	0.545211
									0.902291	0.605264											1.05004	0.726947
									0.928071	0.35695											1.13081	0.817816
									0.928071	0.475934											1.16312	0.484632
									1.03119	0.475934											1.16312	0.646175
									1.16009	0.475934											1.29235	0.646175
									1.28899	0.475934											1.45389	0.646175
									1.41789	0.594917											1.61544	0.646175
									1.41789	0.412476											1.77698	0.807719
									1.80458	0.386696											1.77698	0.562798
									2.03016	0.48337											2.26161	0.528689
									0.839683	0.48337											2.54432	0.660861
									0.515595	0.48337											1.06246	0.660861
									0.672515	0.580044											0.654253	0.660861
									1.00877	0.773393											0.855232	0.793034
									1.88304	0.407049											1.28285	1.05738
									0.651278	0.407049											2.39465	0.55919
									0.732688	0.488458											0.830797	0.55919
									0.814097	0.569868											0.934647	0.671028
									1.54679	0.492159											1.0385	0.782866
									0.662908	0.492159											1.97314	0.678484
									1.85614	0.371228											0.848105	0.678484
									0.618714	0.386696											2.3791	0.513139
									0.618714	0.376245											0.793034	0.535645
									0.618714	0.34373											0.793034	0.523402
									0.618714	0.34373											0.793034	0.484632
									0.721833	0.34373											0.793034	0.484632
									0.721833	0.34373											0.925206	0.484632
									0.721833	0.34373											0.925206	0.484632
									0.721833	0.34373											0.925206	0.484632
									0.773393	0.34373											0.925206	0.484632
									0.824952	0.515595											0.991292	0.484632
									0.824952	0.515595											1.05738	0.726947
									0.824952	0.515595											1.05738	0.726947
									0.824952	0.601528											1.05738	0.726947
									1.03119	0.68746											1.05738	0.848105
									1.85614	0.68746											1.32172	0.969263
									0.690529	0.240602											2.3791	0.969263
									0.562467	0.257798											0.886521	0.33923
									0.562467	0.257798											0.726947	0.363474
									0.703084	0.338024											0.726947	0.363474
									0.703084	0.368282											0.908684	0.476587
									0.937445	0.368282											0.908684	0.519248
									0.984318	0.378086											1.21158	0.519248
									1.40617	0.386696											1.27216	0.533071
									1.54679	0.386696											1.81737	0.545211
									1.54679	0.386696											1.99911	0.545211
									0.658169	0.386696											1.99911	0.545211
									0.429663	0.386696											0.855096	0.545211
									0.601528	0.406753											0.55919	0.545211
									0.68746	0.412476											0.782866	0.573489
									0.68746	0.451146											0.894704	0.581558
									0.68746	0.515595											0.894704	0.636079
									0.68746	0.515595											0.894704	0.726947
									0.68746	0.515595											0.894704	0.726947
									1.46085	0.515595											0.894704	0.726947
									0.680585	0.515595											1.90125	0.726947
									1.16009	0.515595											0.888491	0.726947
									1.35344	0.515595											1.51711	0.726947
									1.35344	0.515595											1.76996	0.726947
									0.441939	0.515595											1.76996	0.726947
									0.552423	0.630172											0.581558	0.726947
									0.552423	0.605264											0.726947	0.888491
									0.662908	0.386696											0.726947	0.872337
									0.662908	0.363949											0.872337	0.55919
									0.662908	0.363949											0.872337	0.528689
									0.662908	0.363949											0.872337	0.528689
									0.662908	0.454937											0.872337	0.528689
									0.773393	0.454937											0.872337	0.660861
									0.820743	0.454937											1.01773	0.660861
									0.883877	0.545924											1.08004	0.660861
									0.994362	0.331454											1.16312	0.793034
									1.32582	0.386696											1.30851	0.484632
									1.32582	0.441939											1.74467	0.565404
									1.54679	0.497181											1.74467	0.646175
									1.54679	0.552423											2.03545	0.726947
									1.76775	0.552423											2.03545	0.807719
									0.589251	0.552423											2.32623	0.807719
									0.618714	0.552423											0.775411	0.807719
									0.662908	0.552423											0.814181	0.807719
									0.883877	0.351542											0.872337	0.807719
									1.65727	0.374978											1.16312	0.519248
									0.773393	0.42185											2.18084	0.553865
									0.644494	0.42185											1.02311	0.623098
									0.454937	0.42185											0.855232	0.623098
									0.636911	0.42185											0.605789	0.623098
									0.818886	0.562467											0.848105	0.623098
									1.00086	0.562467											1.09042	0.830797
									1.4558	0.562467											1.33274	0.830797
									1.29596	0.562467											1.93853	0.830797
									0.515595	0.562467											1.73349	0.830797
									0.515595	0.703084											0.692331	0.830797
									0.309357	0.360917											0.692331	1.0385
									0.618714	0.488458											0.415399	0.535645
									0.618714	0.290022											0.830797	0.726947
									0.618714	0.290022											0.830797	0.436168
									0.618714	0.386696											0.830797	0.436168
									0.773393	0.386696											0.830797	0.581558
									0.773393	0.386696											1.0385	0.581558
									0.773393	0.48337											1.0385	0.581558
									0.773393	0.580044											1.0385	0.726947
									0.928071	0.376245											1.0385	0.872337
									0.928071	0.368282											1.2462	0.568915
									1.08275	0.237967											1.2462	0.55919
									1.23743	0.237967											1.45389	0.363474
									1.23743	0.35695											1.66159	0.363474
									1.54679	0.35695											1.66159	0.545211
									1.85614	0.35695											2.07699	0.545211
									0.562467	0.594917											2.49239	0.545211
									0.607666	0.429663											0.758554	0.908684
									0.594917	0.515595											0.820146	0.660861
									0.594917	0.601528											0.807719	0.793034
									0.713901	0.662908											0.807719	0.925206
									0.832884	0.374978											0.969263	1.02628
									0.951868	0.366344											1.13081	0.581558
									1.07085	0.569868											1.29235	0.568915
									1.30882	0.154678											1.45389	0.884979
									1.4278	0.309357											1.77698	0.242316
									1.54679	0.309357											1.93853	0.484632
									1.54679	0.309357											2.10007	0.484632
									1.90374	0.309357											2.10007	0.484632
									1.90374	0.386696											2.5847	0.484632
									0.746724	0.464036											2.5847	0.605789
									0.618714	0.464036											1.01773	0.726947
									0.580044	0.515595											0.844197	0.726947
									0.773393	0.515595											0.793034	0.807719
									0.773393	0.515595											1.05738	0.807719
									0.773393	0.618714											1.05738	0.807719
									0.870067	0.618714											1.05738	0.969263
									0.870067	0.618714											1.18955	0.969263
									0.966741	0.468106											1.18955	0.969263
									1.45011	0.363949											1.32172	0.743102
									1.45011	0.454937											1.98258	0.581558
									1.54679	0.545924											1.98258	0.726947
									1.74013	0.545924											2.11476	0.872337
									0.830681	0.545924											2.3791	0.872337
									0.488458	0.426699											1.13954	0.872337
									0.651278	0.386696											0.671028	0.684186
									0.732688	0.386696											0.894704	0.623098
									0.814097	0.386696											1.00654	0.623098
									0.895507	0.515595											1.11838	0.623098
									0.895507	0.644494											1.23022	0.830797
									1.30256	0.39917											1.23022	1.0385
									1.79101	0.407049											1.78941	0.646175
									0.829982	0.569868											2.46044	0.660861
									0.632776	0.651278											1.14235	0.925206
									0.843701	0.220969											0.872337	1.05738
									0.843701	0.294626											1.16312	0.363474
									0.914009	0.331454											1.16312	0.484632
									0.773393	0.331454											1.26004	0.545211
									0.34373	0.368282											1.07129	0.545211
									0.34373	0.386696											0.484632	0.605789
									0.601528	0.441939											0.484632	0.636079
									0.68746	0.441939											0.848105	0.726947
									0.68746	0.441939											0.969263	0.726947
									0.68746	0.441939											0.969263	0.726947
									0.68746	0.515595											0.969263	0.726947
									0.859325	0.552423											0.969263	0.848105
									0.859325	0.552423											1.21158	0.908684
									0.859325	0.589251											1.21158	0.908684
									1.11712	0.336258											1.21158	0.969263
									1.20306	0.538012											1.57505	0.55919
									1.46085	0.605264											1.69621	0.894704
									1.54679	0.48337											2.05968	1.00654
									0.492703	0.48337											2.18084	0.807719
									0.515595	0.171865											0.694671	0.807719
									0.515595	0.429663											0.726947	0.290779
									0.515595	0.429663											0.726947	0.726947
									0.630172	0.480037											0.726947	0.726947
									0.644494	0.309357											0.888491	0.817816
									0.644494	0.42185											0.908684	0.528689
									0.721833	0.451146											0.908684	0.726947
									0.721833	0.35695											1.01773	0.782866
									0.721833	0.475934											1.01773	0.623098
									0.773393	0.475934											1.01773	0.830797
									0.773393	0.594917											1.09042	0.830797
									0.773393	0.412476											1.09042	1.0385
									0.773393	0.412476											1.09042	0.726947
									0.773393	0.515595											1.09042	0.726947
									0.773393	0.515595											1.09042	0.908684
									0.773393	0.559475											1.09042	0.908684
									0.773393	0.363949											1.09042	0.988648
									0.824952	0.545924											1.09042	0.646175
									0.859325	0.325639											1.16312	0.969263
									0.902291	0.407049											1.21158	0.581558
									1.03119	0.515595											1.27216	0.726947
									1.03119	0.336258											1.45389	0.925206
									1.03119	0.371228											1.45389	0.605789
									1.28899	0.4331											1.45389	0.671028
									1.35344	0.34373											1.81737	0.782866
									1.48234	0.401018											1.90824	0.623098
									1.54679	0.386696											2.08997	0.726947
									1.67568	0.353551											2.18084	0.70188
									1.67568	0.431661											2.36258	0.646175
									1.67568	0.257798											2.36258	0.793034
									1.80458	0.290022											2.36258	0.484632
									1.80458	0.34373											2.54432	0.545211
									0.890573	0.386696											2.54432	0.646175
									0.527313	0.386696											1.25564	0.726947
									1.09407	0.429663											0.752015	0.726947
									1.34986	0.429663											1.56159	0.807719
									0.832884	0.441939											1.93841	0.807719
									1.01136	0.441939											1.19733	0.830797
									0.672515	0.451146											1.45389	0.830797
									1.00877	0.464036											0.969263	0.848105
									0.541375	0.48337											1.45389	0.872337
									0.618714	0.492159											0.782866	0.908684
									0.66888	0.515595											0.894704	0.925206
									0.545924	0.515595											0.969263	0.969263
									0.636911	0.515595											0.793034	0.969263
									0.727899	0.515595											0.925206	0.969263
									0.818886	0.426699											1.05738	0.969263
									0.909874	0.470761											1.18955	0.830797
									0.909874	0.488458											1.32172	0.925206
									0.909874	0.363949											1.32172	0.969263
									0.498963	0.412476											1.32172	0.726947
									0.552423	0.412476											0.726947	0.830797
									0.662908	0.412476											0.807719	0.830797
									0.662908	0.35695											0.969263	0.830797
									0.662908	0.265163											0.969263	0.726947
									0.773393	0.281234											0.969263	0.545211
									0.883877	0.281234											1.13081	0.581558
									1.10485	0.42185											1.29235	0.581558
									1.32582	0.480037											1.61544	0.872337
									1.32582	0.401018											1.93853	1.00654
									1.65727	0.386696											1.93853	0.848105
									1.36117	0.48337											2.42316	0.830797
									0.492159	0.48337											1.99911	1.0385
									0.703084	0.441939											0.726947	1.0385
									0.703084	0.441939											1.0385	0.969263
									0.703084	0.441939											1.0385	0.969263
									0.843701												1.0385	0.969263
									0.937445												1.2462
									0.984318												1.38466
									1.40617												1.45389
									1.47648												2.07699
									1.54679												2.18084
									0.662908												2.28469
									0.569868												0.984896
									0.814097												0.848105
									0.814097												1.21158
									1.30256												1.21158
									0.739767												1.93853
									0.630172												1.10295
									0.916613												0.940755
									0.751296												1.36837
									0.386696												1.12346
									0.628381												0.581558
									0.773393												0.945032
									0.773393												1.16312
									0.773393												1.16312
									0.966741												1.16312
									0.966741												1.45389
									0.966741												1.45389
									1.35344												1.45389
									1.54679												2.03545
									1.54679												2.32623
									1.74013												2.32623
									1.74013												2.61701
									0.589251												2.61701
									0.662908												0.894704
									0.662908												1.00654
									0.736564												1.00654
									0.682405												1.11838
									0.475934												1.0385
									0.594917												0.726947
									0.713901												0.908684
									0.713901												1.09042
									0.773393												1.09042
									0.832884												1.18129
									0.951868												1.27216
									1.60628												1.45389
									1.66577												2.45345
									0.738238												2.54432
									0.515595												1.13081
									0.601528												0.793034
									0.68746												0.925206
									0.68746												1.05738
									1.54679												1.05738
									0.739767												2.3791
									0.807018												1.14235
									0.562467												1.2462
									0.515595												0.872337
									0.57452												0.807719
									0.618714												0.90003
									0.618714												0.969263
									0.618714												0.969263
									0.618714												0.969263
									0.618714												0.969263
									0.618714												0.969263
									0.662908												0.969263
									0.707102												1.0385
									0.721833												1.10773
									0.721833												1.13081
									0.773393												1.13081
									0.773393												1.21158
									0.773393												1.21158
									0.773393												1.21158
									0.824952												1.21158
									0.824952												1.29235
									0.928071												1.29235
									0.928071												1.45389
									1.08275												1.45389
									1.23743												1.69621
									1.23743												1.93853
									1.39211												1.93853
									1.48491												2.18084
									1.54679												2.32623
									1.54679												2.42316
									0.630172												2.42316
									1.08848												0.999553
									0.789176												1.7265
									0.703084												1.25336
									0.773393												1.11838
									0.773393												1.23022
									0.843701												1.23022
									0.727899												1.34206
									0.727899												1.16312
									0.671246												1.16312
									0.515595												1.0787
									0.644494												0.830797
									0.644494												1.0385
									0.644494												1.0385
									0.644494												1.0385
									0.644494												1.0385
									0.708943												1.0385
									0.708943												1.14235
									0.773393												1.14235
									0.902291												1.2462
									1.16009												1.45389
									1.54679												1.86929
									1.54679												2.49239
									0.648652												2.49239
									1.44699												1.05004
									0.569868												2.34239
									1.30256												0.925206
									1.30256												2.11476
									1.54679												2.11476
									0.713901												2.51127
									1.13034												1.16312
									0.749956												1.8416
									0.552423												1.22433
									0.552423												0.908684
									0.662908												0.908684
									0.662908												1.09042
									0.662908												1.09042
									0.662908												1.09042
									0.736564												1.09042
									0.773393												1.21158
									0.773393												1.27216
									0.810221												1.27216
									0.883877												1.33274
									0.883877												1.45389
									0.883877												1.45389
									0.883877												1.45389
									0.883877												1.45389
									0.939119												1.45389
									1.03119												1.54476
									1.1785												1.69621
									1.21533												1.93853
									1.32582												1.99911
									1.32582												2.18084
									1.54679												2.18084
									0.618714												2.54432
									0.972265												1.01773
									0.727899												1.59928
									1.00332												1.20322
									0.403509												1.66159
									0.470761												0.671028
									0.807018												0.782866
									0.644494												1.34206
									0.676718												1.07696
									0.676718												1.13081
									0.676718												1.13081
									0.773393												1.13081
									0.82173												1.29235
									0.870067												1.37312
									0.870067												1.45389
									0.34373												1.45389
									0.601528												0.581558
									0.68746												1.01773
									0.68746												1.16312
									0.68746												1.16312
									0.68746												1.16312
									0.68746												1.16312
									0.859325												1.16312
									0.859325												1.45389
									0.515595												1.45389
									0.630172												0.872337
									0.961515												1.06619
									0.773393												1.6312
									0.850732												1.32172
									1.00541												1.45389
									0.788557												1.71824
									0.42185												1.35005
									0.703084												0.726947
									0.703084												1.21158
									0.843701												1.21158
									1.12493												1.45389
									0.624141												1.93853
									0.644494												1.0787
									0.594917												1.11838
									0.594917												1.0385
									0.594917												1.0385
									0.832884												1.0385
									0.832884												1.45389
									0.951868												1.45389
									1.4278												1.66159
									0.412476												2.49239
									0.515595												0.726947
									0.721833												0.908684
									0.721833												1.27216
									0.721833												1.27216
									1.44367												1.27216
									1.18284												2.54432
									1.4558												2.10007
									0.732688												2.5847
									0.814097												1.30851
									0.589251												1.45389
									0.589251												1.05738
									0.736564												1.05738
									0.736564												1.32172
									0.810221												1.32172
									0.883877												1.45389
									0.672515												1.58607
									0.739767												1.21158
									0.807018												1.33274
									0.494971												1.45389
									0.515595												0.894704
									1.08848												0.934647
									0.843701												1.97314
									0.662908												1.53942
									0.454937												1.21158
									0.492159												0.855232
									0.515595												0.925206
									0.541375												0.969263
									0.580044												1.01773
									0.580044												1.09042
									0.580044												1.09042
									0.594917												1.09042
									0.618714												1.11838
									0.644494												1.16312
									0.654409												1.21158
									0.654409												1.23022
									0.662908												1.23022
									0.676718												1.2462
									0.676718												1.27216
									0.676718												1.27216
									0.68746												1.27216
									0.68746												1.29235
									0.696053												1.29235
									0.773393												1.30851
									0.773393												1.45389
									0.773393												1.45389
									0.773393												1.45389
									0.773393												1.45389
									0.773393												1.45389
									0.773393												1.45389
									0.773393												1.45389
									0.773393												1.45389
									0.773393												1.45389
									0.837842												1.45389
									0.870067												1.57505
									0.883877												1.63563
									0.928071												1.66159
									0.928071												1.74467
									0.966741												1.74467
									0.966741												1.81737
									0.994362												1.81737
									1.03119												1.86929
									1.03119												1.93853
									1.08275												1.93853
									1.16009												2.03545
									1.16009												2.18084
									1.26555												2.18084
									1.35344												2.3791
									1.37492												2.54432
									0.734067												2.5847
									0.618714												1.40376
									1.17556												1.21158
									0.470761												2.302
									0.605264												0.925206
									0.807018												1.18955
									0.941521												1.58607
									0.589251												1.85041
									0.736564												1.16312
									0.541375												1.45389
									0.569868												1.07129
									0.773393												1.13081
									0.818886												1.54476
									0.628381												1.63563
									0.618714												1.26004
									0.704647												1.2462
									0.721833												1.41928
									0.721833												1.45389
									0.490444												1.45389
									0.594917												0.99477
									0.713901												1.21158
									0.713901												1.45389
									0.951868												1.45389
									1.07085												1.93853
									0.708943												2.18084
									0.632776												1.45389
									0.773393												1.30851
									0.843701												1.59928
									1.26555												1.74467
									0.618714												2.61701
									1.00541												1.29235
									0.746724												2.10007
									0.515595												1.56573
									0.515595												1.09042
									0.68746												1.09042
									0.859325												1.45389
									0.5325												1.81737
									0.591418												1.13081
									0.618714												1.26004
									0.580044												1.32172
									0.580044												1.2462
									0.628381												1.2462
									0.773393												1.35005
									0.773393												1.66159
									0.966741												1.66159
									0.605264												2.07699
									1.14328												1.30851
									0.618714												2.47162
									0.824952												1.34206
									0.662908												1.78941
									0.883877												1.45389
									0.883877												1.93853
									0.994362												1.93853
									0.60934												2.18084
									0.651278												1.35005
									0.732688												1.45389
									1.05833												1.63563
									0.648652												2.36258
									0.580044												1.45389
									0.644494												1.30851
									0.773393												1.45389
									0.773393												1.74467
									0.773393												1.74467
									0.773393												1.74467
									0.773393												1.74467
									0.680585												1.74467
									0.818886												1.54769
									0.4331												1.86929
									0.618714												1.01773
									0.618714												1.45389
									0.680585												1.45389
									0.696053												1.59928
									0.773393												1.63563
									0.928071												1.81737
									0.928071												2.18084
									1.08275												2.18084
									0.605264												2.54432
									0.672515												1.45389
									0.601528												1.61544
									0.68746												1.45389
									0.945258												1.66159
									0.945258												2.28469
									0.703084												2.28469
									0.654409												1.71046
									0.713901												1.59928
									0.832884												1.74467
									0.441939												2.03545
									0.580044												1.09042
									0.676718												1.45389
									0.966741												1.69621

## Sheet: Fig 2B
LPL/GPIHBP1												LPL/CD31
Experiment 1			Experiment 2			Experiment 3			Experiment 4			Experiment 1			Experiment 2			Experiment 3			Experiment 4
apoa5+/+	apoa5–/–	∆LPL	apoa5+/+	apoa5–/–	∆LPL	apoa5+/+	apoa5–/–	∆LPL	apoa5+/+	apoa5–/–	∆LPL	apoa5+/+	apoa5–/–	∆LPL	apoa5+/+	apoa5–/–	∆LPL	apoa5+/+	apoa5–/–	∆LPL	apoa5+/+	apoa5–/–	∆LPL
0	0.223696	0	1.8365	0.232543	0	0	0.248635	0.187695	0.602082	0.170568	0	0	0.208932	0	0.148828	0.5209	0	0	0.398198	0.0157579	0.637544	0.227964	0
0.626237	0.391388	0	1.02319	0.255798	0.004372	1.36749	0.273498	0.074931	0.603828	0.197772	0.002079	0.0587572	0.229784	0	0.183847	0.390675	0.003157	0.0373311	0.298649	0.00963383	0.683828	0.205147	0.003685
0.261018	0.843163	0	1.18976	0.255798	0.011845	1.82332	0.273498	0.0719732	0.607607	0.216404	0.004259	0.188039	0.239322	0	0.20836	0.5209	0.013711	0.0398158	0.447973	0.010418	0.415123	0.42351	0.006183
1.95734	0.417566	0	0.959242	0.28422	0.013463	2.27915	0.273498	0.110878	0.618481	0.217342	0.013805	0.313398	0.250719	0	0.246742	0.62508	0.011162	0.0807159	0.597298	0.0178003	0.721941	0.221942	0.006268
0.626349	0.86993	0.00248526	1.53479	0.310058	0.014957	1.72381	0.284894	0.0455802	0.619845	0.22069	0.021294	0.341889	0.261165	0.00208911	0.334864	0.568254	0.015783	0.0962246	0.373311	0.00823807	0.653426	0.24654	0.006864
0.86993	0.391468	0.00267644	1.02319	0.319747	0.015551	1.61613	0.287893	0.101296	0.630892	0.227706	0.007659	0.348221	0.282059	0.00379839	0.347266	0.446485	0.013986	0.100408	0.597298	0.0235775	0.502689	0.324823	0.006989
0.86993	0.481807	0.00316306	0.511596	0.319747	0.015958	0.136749	0.293034	0	0.632812	0.228301	0.017431	0.361614	0.313398	0.00464248	0.390675	0.5209	0.017926	0.111968	0.358378	0	1.02975	0.35268	0.008687
1.56587	0.782937	0.00579999	0.959242	0.319747	0.016401	1.64069	0.293034	0.012663	0.633955	0.228635	0.009775	0.376078	0.313398	0.0080365	0.390675	0.5209	0.018607	0.149309	0.447973	0.00311117	0.812954	0.356838	0.008931
0.748896	0.408489	0.00724999	1.16272	0.319747	0.017366	1.36749	0.297281	0.0327251	0.641101	0.230269	0.006915	0.39027	0.322353	0.0116083	0.39562	0.781349	0.011935	0.158108	0.639962	0.00871028	0.533883	0.441256	0.010191
0.913426	0.440402	0.00773193	1.0852	0.355275	0.018947	0.841606	0.303887	0.136749	0.652025	0.234811	0.006985	0.398871	0.331834	0.00417823	0.397778	0.459617	0.012154	0.159299	0.298649	0.0373311	0.769657	0.349399	0.010297
1.1744	0.245627	0.00773193	0.682127	0.365425	0.019151	1.5631	0.303887	0.170936	0.653113	0.236121	0.008128	0.402941	0.341889	0.0139274	0.41672	0.390675	0.024463	0.159299	0.358378	0.0497748	0.617531	0.325174	0.011139
0.671089	0.569408	0.0077328	0.852659	0.365425	0.020967	1.86547	0.303887	0.0546997	0.656553	0.240722	0.00666	0.402941	0.341889	0.00983223	0.41672	0.5209	0.017173	0.160028	0.447973	0.0162899	0.732208	0.296894	0.011278
0.86993	0.247243	0.00790908	0.639494	0.365425	0.021176	1.70917	0.303887	0.010854	0.658005	0.241058	0.008225	0.408781	0.352573	0.0104475	0.426191	0.62508	0.017362	0.162886	0.447973	0.00355563	0.493587	0.272975	0.012162
0.652663	0.68507	0.00869843	0.725096	0.365425	0.021993	1.49167	0.303887	0.045583	0.660614	0.244127	0.025951	0.447812	0.365632	0.00522279	0.429444	0.669728	0.021703	0.179189	0.447973	0.0149324	1.23799	0.292478	0.012223
1.93056	0.260979	0.00869843	0.923714	0.365425	0.02229	1.47356	0.303887	0.161063	0.660789	0.244603	0.030166	0.470098	0.376078	0.00696371	0.432236	0.868166	0.020425	0.179235	0.447973	0.0527623	0.453369	0.421035	0.012703
0.782937	0.276331	0.0111848	1.32636	0.374338	0.022327	2.22146	0.303887	0.00506428	0.662995	0.248053	0.013229	0.470098	0.376078	0.0117524	0.437556	0.781349	0.015913	0.194052	0.511969	0.00175658	0.913092	0.403947	0.01273
1.09611	0.391468	0.0118317	0.852659	0.383697	0.022738	2.31821	0.312569	0.192452	0.664546	0.248342	0.008847	0.487509	0.376078	0.018695	0.446485	0.781349	0.015434	0.194107	0.597298	0.0687761	0.653047	0.203995	0.013074
1.34218	0.626349	0.0130476	1.02319	0.385449	0.022894	1.25353	0.313851	0.00506428	0.668869	0.250791	0.013165	0.490537	0.379877	0.0156684	0.446485	0.419261	0.0265	0.205321	0.432526	0.00199079	0.882311	0.394779	0.013655
1.78933	0.555632	0.0139184	1.70532	0.387572	0.023937	1.78891	0.315575	0.195356	0.675141	0.25252	0.009912	0.501406	0.383043	0.0179997	0.446485	0.781349	0.027785	0.205843	0.537568	0.0774274	0.637136	0.182972	0.015308
0.894785	0.494486	0.0144974	1.70532	0.393535	0.02478	1.59552	0.315575	0.0621587	0.675312	0.252815	0.040204	0.501438	0.389046	0.0149222	0.446485	0.31254	0.023616	0.209069	0.383977	0.0255985	0.622377	0.304888	0.015878
1.01321	0.701943	0.0154656	1.27899	0.393535	0.025432	0.455831	0.315575	0.0415861	0.677455	0.253137	0.010614	0.504495	0.394275	0.013929	0.455787	0.5209	0.030537	0.223987	0.447973	0.017851	0.841274	0.46558	0.016139
0.992993	0.298262	0.0160562	2.01946	0.393535	0.025836	1.64099	0.315575	0.182332	0.681395	0.254105	0.015344	0.509273	0.395872	0.0131924	0.459617	0.62508	0.020425	0.255985	0.597298	0.0814497	1.30265	0.410293	0.016254
1.029	0.313175	0.016798	0.875098	0.393535	0.026148	0.854682	0.321763	0.0369592	0.683051	0.254367	0.01526	0.527427	0.395872	0.0146247	0.467013	0.781349	0.025764	0.263514	0.398198	0.0169047	0.632556	0.350604	0.016948
1.56587	0.313175	0.0173986	0.667299	0.393535	0.026319	1.36749	0.321763	0.0638072	0.684952	0.257544	0.0081	0.537255	0.402941	0.0259364	0.46881	1.0418	0.029939	0.268784	0.597298	0.0298606	0.846044	0.394644	0.017276
1.56587	0.347972	0.0173996	0.959242	0.399684	0.026371	0.781424	0.32388	0.136749	0.688688	0.259179	0.011368	0.537255	0.408781	0.0107638	0.46881	0.710318	0.021704	0.275676	0.403176	0.0639962	0.814488	0.330967	0.017743
1.04392	0.412072	0.018125	1.09628	0.399684	0.026643	1.36749	0.325593	0.167135	0.690318	0.261793	0.014404	0.537255	0.408781	0.0130593	0.46881	0.781349	0.020834	0.278052	0.447973	0.0782161	1.04741	0.412789	0.018081
0.782937	0.323974	0.0185608	1.59874	0.401251	0.02793	0.563032	0.325593	0.109399	0.690971	0.26184	0.018962	0.537255	0.417865	0.0133733	0.473545	0.781349	0.018327	0.278729	0.527027	0.0527027	0.939777	0.262481	0.018163
0.782937	0.347972	0.0194205	1.98954	0.403891	0.028422	1.99915	0.325593	0.0253214	0.693258	0.262405	0.022128	0.537255	0.417865	0.019663	0.475604	0.5209	0.039067	0.279041	0.639962	0.0124425	0.736418	0.339988	0.019087
0.782937	0.521958	0.01952	0.90767	0.403891	0.028423	0.683746	0.328198	0.0582437	0.693973	0.263233	0.025159	0.54592	0.417865	0.0228826	0.477491	0.586012	0.031986	0.298649	0.67196	0.0286199	0.712752	0.444063	0.019087
0.978671	0.46643	0.0203042	0.959242	0.409276	0.028423	1.36749	0.331513	0.0709272	0.694457	0.267114	0.011957	0.553056	0.424604	0.0325099	0.478377	0.781349	0.033608	0.298649	0.447973	0.0348523	0.69208	0.324762	0.019546
1.13882	0.913426	0.0205557	0.730851	0.412577	0.028914	1.59828	0.331513	0.12663	0.696223	0.267618	0.017011	0.557153	0.424604	0.014291	0.48083	0.651125	0.03415	0.298649	0.511969	0.0622235	0.4792	0.231788	0.019704
1.56587	0.350261	0.0207143	0.852659	0.412577	0.029211	1.36749	0.33719	0.130237	0.702007	0.268808	0.031515	0.564117	0.426222	0.0186562	0.48083	0.781349	0.040152	0.298649	0.447973	0.0639962	0.814428	0.369439	0.019986
1.38165	0.704643	0.0214503	0.750711	0.414807	0.029719	1.36749	0.341873	0.12066	0.705794	0.269513	0.010727	0.564117	0.433936	0.020439	0.484976	0.360623	0.036311	0.310123	0.383977	0.0597327	1.03819	0.22115	0.020316
1.08407	0.276331	0.0214893	0.609042	0.418578	0.029947	0.994539	0.341873	0.0714104	0.706785	0.269719	0.012524	0.564117	0.433936	0.0313354	0.488343	1.00459	0.024988	0.311633	0.447973	0.0359895	0.862593	0.19492	0.020571
1.37014	0.298262	0.0215419	0.667299	0.42633	0.029999	1.02562	0.341873	0.164099	0.70933	0.270249	0.011279	0.572293	0.433936	0.0153027	0.493484	0.347266	0.02999	0.33598	0.447973	0.083995	0.784195	0.303572	0.020685
1.09611	0.427056	0.0226112	0.902816	0.42633	0.030819	1.02019	0.341873	0.0113963	0.709636	0.270931	0.016504	0.572293	0.433936	0.0226274	0.493484	0.657979	0.028413	0.339593	0.447973	0.00597327	0.823353	0.29104	0.02172
1.07654	0.671089	0.0231984	0.959242	0.42633	0.031391	0.784623	0.341873	0.0113963	0.716972	0.271882	0.012506	0.574564	0.433936	0.0151953	0.502296	0.781349	0.032945	0.348434	0.488698	0.00597327	0.683284	0.137427	0.022538
0.820219	0.46553	0.023723	0.740467	0.42633	0.031699	0.957244	0.341873	0.0303891	0.719133	0.27443	0.024149	0.574564	0.440091	0.0261139	0.505579	1.0418	0.033567	0.358378	0.527027	0.0159281	0.638507	0.188403	0.022957
1.2527	0.25054	0.0243587	0.781604	0.42633	0.031764	1.05192	0.341873	0.0949723	0.725837	0.275752	0.032649	0.578582	0.442445	0.0292514	0.505579	0.46881	0.043029	0.358378	0.537568	0.0497788	0.875218	0.260703	0.023556
0.652447	0.260979	0.0245658	1.48093	0.42633	0.031975	1.36749	0.341873	0.00357478	0.730373	0.275923	0.013059	0.587622	0.442445	0.0455909	0.505579	0.669728	0.024042	0.358378	0.597298	0.00189599	0.750068	0.281465	0.023601
1.1744	0.298262	0.0248551	1.44581	0.42633	0.031975	1.82332	0.341873	0.077137	0.731479	0.27639	0.031405	0.593808	0.442445	0.021128	0.507877	0.669728	0.031254	0.358378	0.67196	0.0410623	0.572544	0.442471	0.023682
1.1744	0.379606	0.0249655	0.930174	0.42633	0.032265	2.34427	0.341873	0.00337618	0.732663	0.277058	0.013841	0.593808	0.442445	0.0430962	0.5209	0.781349	0.048621	0.358378	0.67196	0.00180981	0.707442	0.385539	0.024276
1.04392	0.447392	0.0251236	0.974468	0.42633	0.032479	0.959285	0.341873	0.0407872	0.732816	0.277262	0.016664	0.593808	0.442445	0.0135764	0.5209	0.781349	0.038581	0.35991	0.67196	0.0220753	1.42035	0.3143	0.024667
0.722711	0.57288	0.0253102	1.27899	0.42633	0.032483	1.22097	0.349823	0.0471549	0.736567	0.278189	0.02473	0.593808	0.447712	0.0278611	0.5209	0.868166	0.023151	0.361269	0.469305	0.0255985	0.857044	0.186986	0.024802
0.722711	0.86993	0.0256391	0.69763	0.42633	0.032486	1.23074	0.351641	0.0273498	0.73747	0.278274	0.033496	0.593808	0.447712	0.0233996	0.5209	0.937619	0.052096	0.366523	0.733047	0.0149324	0.836861	0.391706	0.025025
0.996465	0.447392	0.0260963	0.730851	0.435401	0.032691	1.91449	0.352901	0.109399	0.741415	0.278538	0.015414	0.598306	0.451294	0.0323488	0.5209	0.595314	0.02853	0.368919	0.477838	0.0597297	0.80482	0.295254	0.026715
0.717692	0.843163	0.0260979	0.799368	0.435401	0.032791	1.55398	0.354535	0.148892	0.742718	0.278807	0.017497	0.608362	0.453887	0.0352573	0.5209	0.457375	0.032553	0.373296	0.298649	0.0812922	0.670212	0.350087	0.02775
0.647948	0.487161	0.0276331	0.902816	0.438511	0.03322	0.774052	0.356737	0.00759727	0.749614	0.279129	0.026566	0.609856	0.46185	0.0564117	0.5209	0.750095	0.031254	0.373311	0.268784	0.00419161	0.955086	0.271317	0.027985
1.2179	0.457717	0.0277102	0.983838	0.444866	0.03322	1.00551	0.356737	0.182332	0.750227	0.279892	0.01156	0.626797	0.463993	0.0472869	0.5209	0.568254	0.035516	0.376448	0.358378	0.102394	0.964756	0.432226	0.028528
1.08407	0.195734	0.0278412	0.983838	0.444866	0.033365	0.577355	0.356737	0.00253214	0.750234	0.280129	0.032588	0.626797	0.470098	0.0185741	0.5209	0.62508	0.036062	0.378269	0.358378	0.00142199	0.653086	0.215438	0.028979
0.86123	0.260979	0.0279437	1.06062	0.444866	0.034106	1.15711	0.356737	0.0291219	0.753374	0.28138	0.017079	0.626797	0.470098	0.0553681	0.5209	0.781349	0.028413	0.379054	0.447973	0.0163542	1.86802	0.324917	0.028987
0.848181	0.301129	0.0284704	1.09628	0.444866	0.034197	0.820495	0.357652	0.0386202	0.754648	0.281611	0.019524	0.626797	0.470098	0.0221222	0.5209	0.781349	0.020891	0.383977	0.380777	0.0216883	0.468984	0.252341	0.029264
0.843163	0.321205	0.0286555	1.27899	0.444866	0.034277	1.02562	0.358153	0.0066843	0.765277	0.28401	0.017885	0.626797	0.470098	0.0216663	0.5209	0.892971	0.047464	0.383977	0.469305	0.00377533	0.640159	0.256161	0.029385
0.782937	0.35588	0.0289947	0.752346	0.447646	0.034447	0.911661	0.359866	0.0255534	0.765411	0.284617	0.019441	0.626797	0.470098	0.0261139	0.532738	0.781349	0.036551	0.398198	0.319981	0.0147329	1.02165	0.299835	0.029769
0.782937	0.391468	0.0292317	0.767393	0.451408	0.034514	1.09399	0.359866	0.0565079	0.768463	0.28558	0.021877	0.626797	0.470098	0.0487544	0.532738	0.426191	0.030276	0.398198	0.559966	0.0325799	0.970207	0.506509	0.030536
0.782937	0.417566	0.0296779	0.875098	0.451408	0.03492	1.10359	0.359866	0.0800256	0.769139	0.285664	0.018288	0.626797	0.470098	0.0757327	0.534608	0.46881	0.041481	0.398841	0.559966	0.0462624	1.20611	0.239354	0.03086
0.569408	0.481807	0.0299604	1.02319	0.451408	0.035032	0.820495	0.359866	0.0196037	0.771719	0.285986	0.031918	0.626797	0.470098	0.0431738	0.543547	0.551541	0.030676	0.403176	0.639962	0.011376	1.05912	0.271895	0.033011
0.939524	0.521958	0.0300505	0.834123	0.451408	0.035041	0.781424	0.359866	0.018991	0.772211	0.286023	0.020051	0.626797	0.470098	0.045802	0.545128	0.669728	0.033249	0.413514	0.746622	0.01106	1.06102	0.168532	0.034971
0.782937	0.521958	0.0301129	0.746077	0.451408	0.035282	1.36749	0.361983	0.0125166	0.774622	0.286171	0.038277	0.626797	0.470098	0.0537255	0.546945	0.781349	0.044649	0.413514	0.447973	0.00733733	0.420104	0.282186	0.035602
0.652447	0.626349	0.0316306	1.05329	0.451408	0.035282	1.26981	0.364664	0.00844046	0.775237	0.286496	0.018177	0.626797	0.470098	0.0417823	0.546945	0.781349	0.043408	0.415975	0.325799	0.00497698	0.741219	0.377559	0.037727
1.26761	0.472716	0.0326224	0.548138	0.451408	0.035524	1.91461	0.364664	0.0379859	0.779727	0.28691	0.038577	0.639333	0.47756	0.0284908	0.551541	0.937619	0.038581	0.418072	0.447973	0.0223987	0.740491	0.285508	0.037769
1.04392	0.324993	0.0333164	0.730851	0.451408	0.035527	1.71451	0.364664	0.0945392	0.780419	0.288392	0.023531	0.648411	0.48103	0.0361614	0.551541	0.937619	0.028939	0.418093	0.511969	0.0557458	1.13071	0.466122	0.039054
1.1744	0.469762	0.0334575	0.654366	0.451408	0.035928	1.56285	0.364664	0.117519	0.781243	0.288772	0.023591	0.650904	0.483529	0.0382178	0.554506	0.937619	0.033236	0.421622	0.597298	0.0698965	1.16916	0.341212	0.043362
1.08407	0.291325	0.0335097	0.721481	0.451408	0.035972	0.820495	0.364664	0.0041435	0.781627	0.29197	0.032639	0.650904	0.485262	0.0374652	0.554506	1.17202	0.037011	0.424396	0.895946	0.00248849	1.0447	0.199495	0.045173
1.08407	0.408489	0.0341954	1.75861	0.456782	0.035999	0.455831	0.368171	0.0773503	0.782253	0.292156	0.019559	0.650904	0.490537	0.0595426	0.554506	0.488343	0.042566	0.447973	0.368919	0.0464548	0.922227	0.30399	0.047991
0.880804	0.447392	0.0343016	0.930174	0.456782	0.035999	0.455831	0.369592	0.0278512	0.786061	0.293158	0.025223	0.650904	0.490537	0.0554498	0.557002	0.558107	0.047127	0.447973	0.447973	0.0168438	0.89262	0.28007	0.049376
0.828992	0.506606	0.0348015	0.947399	0.465087	0.036028	0.546997	0.371601	0.048839	0.786682	0.29469	0.031295	0.650904	0.492483	0.0393334	0.558107	0.347266	0.039067	0.447973	0.50906	0.0298649	0.571466	0.458688	0.051015
1.04392	0.25256	0.0353398	1.18425	0.465087	0.036176	0.546997	0.372952	0.0235774	0.795664	0.295702	0.021956	0.654049	0.49484	0.0485006	0.558107	0.390675	0.040517	0.447973	0.403176	0.0144508	1.29068	0.1795	0.052701
1.09611	0.269978	0.035588	1.24023	0.465087	0.037617	0.719732	0.372952	0.0290956	0.798299	0.296212		0.658137	0.49484	0.0447712	0.561869	0.446485	0.034727	0.447973	0.33598	0.0179189	0.915612	0.449781
0.913426	0.289977	0.035588	0.811066	0.465087	0.037896	0.911661	0.372952	0.0218457	0.798568	0.296352		0.658137	0.49484	0.0569815	0.564308	0.5209	0.056825	0.447973	0.33598	0.0134708	0.823864	0.375748
1.04392	0.326224	0.0356274	0.950106	0.465087	0.038179	0.911661	0.372952	0.0335863	0.801686	0.298		0.663667	0.49484	0.0345558	0.564308	0.5209	0.040069	0.447973	0.33598	0.0209047	1.06402	0.168355
0.782937	0.372827	0.0357914	0.924311	0.465087	0.038281	1.02562	0.372952	0.0439828	0.803621	0.298033		0.663667	0.49484	0.0334292	0.564673	0.568254	0.03581	0.447973	0.358378	0.0273756	0.763826	0.501152
1.80678	0.460551	0.0357914	0.757919	0.465087	0.038397	1.36749	0.372952	0.0671726	0.805152	0.29806		0.671568	0.49484	0.0501438	0.568254	0.595314	0.041783	0.447973	0.383977	0.0418093	0.500563	0.310899
1.11848	0.414496	0.0357914	0.852659	0.465087	0.038757	1.36749	0.372952	0.0182355	0.805782	0.298729		0.671568	0.49775	0.0518728	0.568254	0.62508	0.037207	0.447973	0.383977	0.0113785	1.4581	0.404788
0.652447	0.521958	0.0361355	1.02319	0.465087	0.038757	1.36749	0.372952	0.00651186	0.806401	0.299013		0.671568	0.498879	0.0593808	0.568254	0.694533	0.062508	0.447973	0.413514	0.00407248	1.16584	0.235215
1.08407	0.284704	0.0364157	1.13688	0.465087	0.038807	1.55786	0.372952	0.00660558	0.806622	0.300138		0.676941	0.501438	0.0587622	0.568254	0.694533	0.035223	0.447973	0.447973	0.00414748	0.384351	0.22548
1.56587	0.298262	0.036455	0.704371	0.465087	0.039404	1.56285	0.372952	0.041862	0.807427	0.300234		0.683778	0.501438	0.0510735	0.570986	0.721246	0.044133	0.447973	0.447973	0.0263514	0.709551	0.275266
1.13882	0.569408	0.0371681	1.40276	0.465087	0.039478	1.64106	0.372952	0.109399	0.808714	0.300674		0.683778	0.501438	0.0426931	0.571309	0.781349	0.043412	0.447973	0.537568	0.0689189	0.866047	0.312488
1.04392	0.593952	0.0372827	1.19905	0.465087	0.039946	1.66321	0.372952	0.0610487	0.811789	0.301981		0.683778	0.504495	0.031871	0.571719	0.781349	0.045146	0.447973	0.537568	0.0389542	0.843562	0.363474
1.04392	0.426231	0.0374726	0.813902	0.465087	0.039968	1.98504	0.372952	0	0.8119	0.302863		0.683778	0.511842	0.0487491	0.575731	0.781349	0.033972	0.447973	0.537568	0	0.534806	0.278215
0.988973	0.372827	0.0377319	1.49215	0.465087	0.039968	0.985398	0.372952	0	0.81257	0.303237		0.683778	0.512834	0.0553056	0.575731	0.892971	0.041858	0.46212	0.537568	0	1.74161	0.304847
0.894785	0.234881	0.0379053	0.959242	0.465087	0.04005	0.740725	0.372952	0	0.812639	0.304727		0.683778	0.512834	0.0554143	0.576997	0.892971	0.051264	0.465892	0.597298	0	1.30487	0.281513
0.835132	0.260979	0.0379653	0.763268	0.471206	0.040267	0.743202	0.372952	0	0.813192	0.304979		0.683778	0.512834	0.0385769	0.578199	0.72926	0.049199	0.466639	0.67196	0	0.776557	0.508033
0.695944	0.260979	0.0391468	0.773342	0.471206	0.040422	0.656396	0.372952	0.0584445	0.814727	0.305246		0.683778	0.512834	0.04373	0.580431	0.841453	0.04274	0.46745	0.767954	0.0382914	1.24367	0.229261
0.695944	0.347972	0.0391468	1.63711	0.471206	0.040606	1.36749	0.37539	0.0607752	0.814739	0.305987		0.683778	0.512834	0.049484	0.581469	0.911574	0.048235	0.46745	0.597298	0.0398184	0.880568	0.311896
0.695944	0.427056	0.0393776	0.90767	0.4737	0.040713	0.982885	0.377239	0.0621587	0.81754	0.306391		0.683778	0.512834	0.0691116	0.582701	0.509576	0.051126	0.468336	0.341313	0.0407248	1.07545	0.249078
1.28954	0.469762	0.0400237	1.07704	0.4737	0.041056	0.60785	0.377239	0.066843	0.817577	0.307759		0.692776	0.512834	0.0400523	0.584187	0.781349	0.041042	0.470048	0.447973	0.0437939	0.929471	0.200431
1.2179	0.521958	0.0401506	1.00095	0.4737	0.041166	1.56739	0.377239	0.0721694	0.819735	0.309425		0.692776	0.512834	0.0537255	0.586012	1.11621	0.042901	0.473115	0.511969	0.0472836	0.78571	0.349597
1.09611	0.521958	0.0401506	1.21167	0.475903	0.041213	1.02562	0.379859	0.0927113	0.819854	0.310188		0.692776	0.512834	0.0648411	0.586012	0.5209	0.052092	0.474324	0.407248	0.0607421	0.969336	0.383345
1.09611	0.587202	0.0403355	0.639494	0.475903	0.041258	1.21555	0.379859	0.097678	0.823273	0.310971		0.692776	0.512834	0.0394673	0.586012	0.833439	0.043408	0.477838	0.527027	0.0639962	0.629142	0.210335
0.885059	0.326224	0.0410147	0.767393	0.479621	0.04145	1.01685	0.379859	0.106391	0.824166	0.311638		0.698431	0.522331	0.0530415	0.586012	0.611491	0.017875	0.481156	0.559966	0.0697046	1.04281	0.25673
1.28117	0.340407	0.042122	1.13688	0.479621	0.04145	1.03929	0.379859	0.141809	0.825673	0.312448		0.705147	0.522331	0.0739283	0.586012	0.703215	0.04341	0.486371	0.559966	0.0929096	0.962144	0.123508
1.08407	0.35588	0.0422562	1.53479	0.479621	0.041593	0.683746	0.379859	0.151944	0.827178	0.31274		0.705147	0.522331	0.0710412	0.586012	0.390675	0.029209	0.497748	0.639962	0.0995496	0.541605	0.371521
0.939524	0.399797	0.0434965	1.53479	0.479621	0.041622	0.759717	0.379859	0.151944	0.829731	0.315847		0.705147	0.52476	0.0752156	0.586012	0.46881	0.054767	0.497748	0.639962	0.0995496	0.981244	0.256683
0.805306	0.215983	0.0447392	0.933865	0.479621	0.041687	1.36749	0.379859	0.0461235	0.83027	0.31622		0.705147	0.537255	0.0447712	0.589214	0.5209	0.043657	0.497748	0.746622	0.0313382	0.685434	0.268071
0.741729	0.291325	0.0447392	0.948285	0.479621	0.041687	0.683746	0.381104	0.118912	0.831319	0.31638		0.705147	0.537255	0.0470098	0.590353	0.5209	0.04775	0.50397	0.507703	0.0814497	0.875218	0.215115
2.34881	0.303072	0.0447392	1.14436	0.479621	0.041884	0.946725	0.382898	0.0663831	0.83225	0.317687		0.705147	0.537255	0.0587622	0.590353	0.586012	0.042274	0.50397	0.418108	0.0457115	0.535847	0.386724
1.1744	0.391468	0.0447392	0.730851	0.479621	0.041934	1.02562	0.382898	0.156285	0.832429	0.318099		0.705147	0.537255	0.0606578	0.595314	0.586012	0.039067	0.50397	0.696847	0.1086	1.4417	0.320341
1.1744	0.417566	0.0447392	0.78707	0.479621	0.041934	1.11109	0.384607	0.0408206	0.836393	0.318715		0.705147	0.537255	0.0648411	0.595314	0.781349	0.045296	0.506404	0.474324	0.0284427	1.05784	0.321771
1.1744	0.447392	0.0449471	0.889731	0.481938	0.042124	0.546997	0.384607	0.0132988	0.839986	0.323452		0.705147	0.537255	0.0647701	0.595314	0.441632	0.057645	0.511969	0.537568	0.00929395	0.671648	0.415577
0.939524	0.447392	0.0454277	0.889731	0.483397	0.042248	0.607774	0.384607	0.0379821	0.841841	0.325909		0.705147	0.537255	0.0654627	0.595314	0.568254	0.050261	0.511969	0.537568	0.0265439	1.23524	0.300468
0.939524	0.596523	0.0455669	0.755766	0.483942	0.042627	0.781424	0.384607	0.0569788	0.841991	0.326334		0.705147	0.537255	0.0348214	0.597503	0.437556	0.033143	0.511969	0.67196	0.0398198	0.773877	0.142477
0.939524	0.335544	0.0458658	0.831343	0.483942	0.042629	1.09399	0.385703	0.170936	0.847474	0.326367		0.705147	0.54592	0.0178195	0.597503	0.683681	0.043404	0.511969	0.547523	0.119459	0.851758	0.211935
0.782937	0.503316	0.0460551	0.723956	0.487234	0.042633	1.36749	0.387459	0.0101286	0.847798	0.326732		0.705147	0.54592	0.0303289	0.601038	0.568254	0.047355	0.511969	0.217594	0.00710997	1.13487	0.316425
0.906558	0.313175	0.0460551	0.799368	0.487234	0.042633	1.0796	0.390712	0.0369724	0.849076	0.326746		0.713252	0.548447	0.0626797	0.601038	0.892971	0.05209	0.516892	0.223987	0.0259536	0.748942	0.35428
0.906558	0.47657	0.0460551	0.947399	0.487234	0.042635	1.0796	0.390712	0.0258017	0.851002	0.327005		0.713252	0.548447	0.0648411	0.601038	1.25016	0.059039	0.516892	0.255985	0.0182846	1.44703	0.40557
1.39189	0.498232	0.0460551	1.02319	0.491919	0.04289	1.34962	0.390712	0.0712989	0.851061	0.327508		0.716339	0.548447	0.0723227	0.601038	0.651125	0.046488	0.518344	0.316216	0.050606	1.03237	0.342273
1.04392	0.25256	0.0461752	1.06582	0.491919	0.043356	0.870222	0.390712	0.0265863	0.851316	0.328276		0.716339	0.553056	0.0480565	0.601038	0.781349	0.041124	0.522635	0.358378	0.0190022	0.971793	0.267016
0.894785	0.326224	0.0463946	1.16272	0.491919	0.043378	1.23074	0.390712	0.0316574	0.85146	0.329598		0.716339	0.553056	0.0779986	0.601038	0.976687	0.038731	0.525882	0.358378	0.0226267	0.754177	0.364715
0.736882	0.340407	0.0466254	0.946101	0.495093	0.043579	0.828783	0.390712	0.170936	0.852125	0.330266		0.716339	0.553056	0.0279953	0.602755	0.46881	0.049918	0.527027	0.358378	0.122174	1.85183	0.436951
0.695944	0.35588	0.0467042	0.639494	0.495093	0.043579	1.68547	0.390712	0.120661	0.856133	0.331131		0.716339	0.553056	0.0819706	0.607716	0.721246	0.061438	0.527623	0.407248	0.0867045	0.671241	0.627991
0.626349	0.391468	0.0467425	0.778515	0.495093	0.043726	0.911661	0.390712	0.0952051	0.858418	0.332581		0.716339	0.553056	0.0522331	0.607716	1.0418	0.05209	0.534122	0.421622	0.0684403	1.27049	0.285342
1.20056	0.434965	0.0474507	0.83283	0.497385	0.043816	0.586068	0.390712	0.0303887	0.858514	0.33296		0.720848	0.553056	0.0515176	0.607716	0.841453	0.03569	0.537568	0.511969	0.0218523	1.58627	0.549637
1.11848	0.55924	0.0474507	0.852659	0.501564	0.043816	0.683746	0.390712	0.017365	0.860218	0.333503		0.723227	0.553056	0.0537255	0.607716	0.762292	0.049417	0.537568	0.537568	0.0125747	0.818783	0.354972
1.11848	0.711761	0.0474507	0.942413	0.503844	0.043869	0.683746	0.390712	0.0281088	0.860754	0.333825		0.723227	0.553056	0.110611	0.607716	0.62508	0.039768	0.537568	0.597298	0.0204624	0.712598	0.204264
0.782937	0.452363	0.0474531	1.27899	0.505647	0.044103	0.820495	0.390712	0.0374655	0.861317	0.335571		0.723227	0.55557	0.0569844	0.607716	0.737941	0.020427	0.537568	0.597298	0.0275676	0.315115	0.338319
0.782937	0.521958	0.047844	0.871036	0.508208	0.044103	0.820495	0.390712	0.101296	0.861679	0.335681		0.723227	0.557153	0.0551556	0.608144	0.455155	0.030641	0.537568	0.597298	0.0746622	1.50564	0.226723
1.70823	0.438445	0.0478472	0.913564	0.511596	0.044103	0.932381	0.390712	0.0844131	0.862503	0.336131		0.727893	0.560116	0.0612882	0.610429	0.390675	0.045962	0.537568	0.597298	0.0626536	0.797278	0.472617
1.68633	0.220201	0.0488492	1.07372	0.511596	0.044103	1.02562	0.390712	0.0143024	0.862898	0.337229		0.731263	0.564117	0.0802729	0.61071	0.488343	0.05209	0.537568	0.716757	0.0106199	1.05758	0.729213
0.939524	0.256234	0.0489335	0.879305	0.511596	0.044444	1.36749	0.390712	0.0482644	0.864108	0.337279		0.735805	0.564117	0.0341889	0.613917	0.540934	0.029866	0.537568	0.716757	0.0358378	0.766032	0.46197
0.828992	0.260979	0.0489335	0.685173	0.511596	0.044662	2.05124	0.390712	0.050444	0.86492	0.337359		0.735805	0.564117	0.0458632	0.616855	0.601038	0.03979	0.537568	0.796397	0.0375564	1.24224	0.34768
0.828992	0.260979	0.0489335	0.799368	0.511596	0.044879	1.15889	0.390712	0.0151945	0.866516	0.338111		0.735805	0.564117	0.0989679	0.616855	0.601038	0.041674	0.546309	0.895946	0.0113772	0.815615	0.17101
1.64829	0.293601	0.0491224	0.852659	0.511596	0.045082	0.729329	0.390712	0.018991	0.86785	0.338307		0.737408	0.564117	0.0835677	0.616855	0.703215	0.066558	0.551352	0.895946	0.01422	0.874043	0.421012
1.43538	0.293601	0.0492989	0.852659	0.511596	0.045141	1.39191	0.390712	0.0288678	0.871054	0.339196		0.738725	0.564117	0.0710412	0.618568	0.72926	0.027577	0.555097	0.895946	0.0216153	0.52038	0.396579
1.14831	0.303072	0.0492989	0.852659	0.511596	0.045267	0.970478	0.395053	0.0436913	0.875404	0.340398		0.738725	0.564117	0.101487	0.62508	0.740226	0.046666	0.563166	0.506404	0.0327148	1.5418	0.416969
2.03564	0.303072	0.0497053	0.947399	0.511596	0.045274	1.02562	0.397014	0.0446315	0.876758	0.341137		0.74076	0.564117	0.0835646	0.62508	0.781349	0.043408	0.565861	0.474324	0.0334188	1.30935	0.283336
0.887328	0.335544	0.0497103	1.43247	0.511596	0.045274	1.09092	0.397014	0.0531783	0.87701	0.341755		0.74341	0.564117	0.0561311	0.62508	0.781349	0.052973	0.567966	0.537568	0.0398184	0.972761	0.187572
0.760567	0.37581	0.0503634	1.98954	0.511596	0.045678	1.11109	0.398852	0.169039	0.877559	0.342405		0.74341	0.564117	0.0883928	0.62508	0.781349	0.039067	0.568161	0.391976	0.126572	0.685035	0.310853
1.20452	0.440402	0.0503941	0.639494	0.511596	0.045678	0.700422	0.398852	0.0175319	0.87762	0.342655		0.752156	0.564117	0.0974983	0.62508	0.841453	0.060104	0.570148	0.482433	0.0131757	0.641826	0.567382
1.56587	0.208783	0.050512	0.639494	0.511596	0.045952	1.0636	0.398852	0.0416193	0.879968	0.346514		0.752156	0.578582	0.0155404	0.62508	1.21543	0.036914	0.570148	0.482433	0.0313581	0.722845	0.492715
1.04392	0.260979	0.050512	0.639494	0.511596	0.04609	1.49773	0.398852	0.00405142	0.880918	0.346795		0.752156	0.578582	0.0752156	0.62508	1.30225	0.044649	0.57241	0.597298	0.00306276	1.01079	0.236452
0.939524	0.272326	0.0505404	0.639494	0.511596	0.046106	2.44195	0.398852	0.0222856	0.882079	0.350055		0.752156	0.578582	0.0303459	0.62508	0.26045	0.045268	0.574325	0.696847	0.0168472	1.06678	0.356434
0.894785	0.284704	0.0507473	0.730851	0.511596	0.046509	0.723966	0.400241	0.0445711	0.887138	0.350506		0.752156	0.578582	0.0406269	0.62508	0.5209	0.028413	0.575965	0.597298	0.0336945	0.700174	0.249589
0.894785	0.329658	0.0507473	0.78707	0.511596	0.046509	1.01685	0.402203	0.182332	0.89036	0.351277		0.752156	0.578582	0.0609403	0.62508	0.586012	0.037207	0.577388	0.471551	0.137838	0.8734	0.411867
0.782937	0.35588	0.050958	1.02319	0.511596	0.046792	0.94015	0.402203	0.0775882	0.892332	0.353933		0.752156	0.578582	0.142784	0.62508	0.586012	0.063353	0.57973	0.497748	0.0587506	1.1302	0.508584
0.596523	0.368441	0.0509935	1.02319	0.511596	0.046894	1.50424	0.402203	0.0462709	0.893611	0.354001		0.752156	0.578582	0.0507383	0.62508	0.586012	0.076395	0.57973	0.497748	0.0351022	0.990593	0.193556
0.521958	0.368441	0.0511062	0.799368	0.511596	0.047008	1.18516	0.402203	0.023054	0.893876	0.355093		0.752156	0.578582	0.0892673	0.633527	0.62508	0.049777	0.582365	0.497748	0.0175211	0.801742	0.419356
0.983223	0.391468	0.0512302	0.852659	0.511596	0.04737	1.26981	0.402203	0.0101325	0.894744	0.356551		0.757769	0.578582	0.0553681	0.633527	0.62508	0.035516	0.582365	0.559966	0.00774496	1.04138	0.256565
1.26474	0.447392	0.0513681	0.913564	0.511596	0.04737	1.61613	0.402203	0.0130244	0.895863	0.357917		0.759389	0.578582	0.0809626	0.633527	0.62508	0.036342	0.582365	0.639962	0.00995546	0.671	0.369238
0.875047	0.521958	0.0514423	1.37034	0.511596	0.047372	0.683746	0.402203	0.0141047	0.897326	0.360639		0.760158	0.578582	0.0888015	0.633527	0.669728	0.04341	0.585811	0.746622	0.0107812	1.06632	0.543196
1.23622	0.695944	0.0521958	0.75393	0.511596	0.047604	0.546997	0.40305	0.0271349	0.897819	0.360947		0.762321	0.578582	0.0482151	0.634139	0.669728	0.030612	0.597298	0.232282	0.0207412	1.08769	0.29221
1.28117	0.347972	0.0521958	0.852659	0.511596	0.047604	0.683746	0.403522	0.0303974	0.898905	0.362339		0.769251	0.58357	0.0564117	0.634846	0.694533	0.046531	0.597298	0.62027	0.0232349	1.34244	0.299283
1.28117	0.289977	0.0521984	0.781604	0.511596	0.047813	0.683746	0.404032	0.0546997	0.899324	0.36311		0.769251	0.587622	0.0125366	0.636655	0.721246	0.036769	0.597298	0.554633	0.0419975	1.02557	0.14964
0.913426	0.423209	0.0527823	1.04214	0.511596	0.048142	0.683746	0.404469	0.0290956	0.89943	0.364512		0.774279	0.587622	0.0619909	0.636655	0.781349	0.040031	0.597298	0.458899	0.0223987	0.78669	0.364435
1.42971	0.50512	0.05292	1.08222	0.511596	0.048264	0.729329	0.405183	0.0683746	0.900159	0.364769		0.774279	0.587622	0.0544709	0.636655	0.781349	0.032556	0.597298	0.511969	0.0527027	1.24835	0.613041
1.11848	0.521958	0.0530805	1.79059	0.511596	0.048264	0.781424	0.405974	0.0828783	0.902047	0.365079		0.783496	0.587622	0.144645	0.637217	0.781349	0.040069	0.597298	0.274564	0.0639962	0.539646	0.128131
1.11848	0.400572	0.0539365	0.930174	0.511596	0.048264	0.911661	0.410247	0.00701313	0.905733	0.367315		0.783496	0.59098	0.0809626	0.637836	0.781349	0.042235	0.597298	0.28293	0.00543025	1.54887	0.385468
1.06764	0.295776	0.0539956	0.742639	0.511596	0.048264	0.911661	0.410247	0.0607797	0.907075	0.368601		0.783496	0.591975	0.0553056	0.639286	0.781349	0.045296	0.597298	0.383977	0.0470616	0.651391	0.380895
0.978671	0.305975	0.0539956	0.885454	0.511596	0.048264	0.911661	0.410247	0.0167949	0.909863	0.369489		0.783496	0.591975	0.0817561	0.639286	0.781349	0.055811	0.597298	0.383977	0.0130668	0.881292	0.264281
0.978671	0.308041	0.0539956	0.885454	0.511596	0.048264	0.911661	0.410247	0.0223909	0.910093	0.369712		0.783496	0.593808	0.0895424	0.639286	0.781349	0.057878	0.597298	0.383977	0.0174206	1.36072	0.336161
0.978671	0.521958	0.0539956	0.885454	0.511596	0.048264	0.911661	0.410247	0.0891842	0.910512	0.370514		0.783496	0.593808	0.0895424	0.639286	0.781349	0.065112	0.597298	0.383977	0.069814	1.11384	0.472087
0.978671	0.548056	0.054127	1.00095	0.511596	0.048422	0.994539	0.410247	0.0192452	0.912618	0.371117		0.783496	0.598306	0.0548428	0.639286	0.781349	0.049918	0.597298	0.447973	0.0151307	1.085	0.420794
0.626349	0.626349	0.0546235	0.705649	0.511596	0.048636	1.09399	0.410247	0.0278512	0.914234	0.372596		0.783496	0.598306	0.0486308	0.641107	0.781349	0.053482	0.597298	0.488698	0.0218969	0.895856	0.39166
0.521958	0.326224	0.0546788	1.47576	0.511596	0.048722	0.63115	0.410247	0.0354636	0.917561	0.373582		0.783496	0.600125	0.091926	0.642205	0.781349	0.044196	0.597298	0.537568	0.0278818	1.19382	0.383877
1.31331	0.499747	0.0546825	0.852659	0.511596	0.048849	0.745904	0.410247	0.0506428	0.919517	0.375497		0.788551	0.600125	0.0656659	0.643464	0.892971	0.04152	0.597298	0.537568	0.0398158	0.700958	0.430415
1.39189	0.404096	0.0548056	1.11912	0.511596	0.048879	0.759717	0.410247	0.16713	0.921068	0.378571		0.791743	0.601725	0.0526509	0.643464	0.937619	0.056483	0.597298	0.537568	0.131399	0.709276	0.350087
0.894785	0.431965	0.0549429	1.11912	0.511596	0.048911	0.820495	0.410247	0.16713	0.921832	0.380348		0.791743	0.601725	0.0683779	0.643464	0.937619	0.03779	0.597298	0.67196	0.131399	0.861065	0.237295
0.736882	0.463962	0.0558234	1.27899	0.511596	0.04903	0.863679	0.413428	0.0594561	0.923775	0.380448		0.791743	0.601725	0.0731301	0.646634	0.937619	0.063059	0.597298	0.67196	0.0471551	1.72077	0.428125
1.43538	0.469762	0.0559241	1.80563	0.511596	0.049162	0.97678	0.414391	0.0536271	0.924883	0.381118		0.79555	0.604411	0.0408781	0.646634	1.0418	0.074082	0.597298	0.67196	0.0426641	0.700174	0.311427
0.887328	0.711761	0.0559241	1.07017	0.511596	0.049192	1.13958	0.414391	0.0160881	0.925556	0.381274		0.799166	0.606578	0.0829584	0.647178	1.0418	0.027416	0.597298	0.67196	0.0127992	0.933435	0.431326
1.1744	0.420112	0.0559241	0.603967	0.511596	0.049192	1.17214	0.415131	0.0303887	0.927213	0.382458		0.805882	0.608362	0.125359	0.647948	1.0418	0.067943	0.597298	0.67196	0.0242148	0.884161	0.362159
0.978671	0.364864	0.0560583	0.673152	0.511596	0.049267	1.73575	0.416193	0.0255037	0.92874	0.38778		0.805882	0.609856	0.0466048	0.651125	1.17202	0.056433	0.603496	0.733047	0.0203419	0.973679	0.549539
0.939524	0.424644	0.0570326	0.752346	0.516763	0.049509	1.79933	0.416193	0.0820495	0.928793	0.388931		0.805882	0.614005	0.058704	0.651125	0.496095	0.027577	0.605369	0.895946	0.065557	0.83538	0.504241
0.828992	0.394872	0.0575519	0.852659	0.518071	0.049559	0.886615	0.416193	0.0953142	0.929426	0.391541		0.805882	0.619674	0.0781262	0.651125	1.00013	0.03809	0.607596	0.895946	0.0763247	0.923794	0.334267
1.1744	0.208783	0.0576901	0.947399	0.518071	0.049669	1.29912	0.416193	0.0966941	0.930089	0.394697		0.805882	0.626797	0.0487509	0.651125	1.00013	0.041124	0.607964	0.895946	0.0774297	0.848659	0.115354
0.939524	0.260979	0.0577619	1.19905	0.519589	0.049731	1.01075	0.416193	0.124317	0.930232	0.394765		0.805882	0.626797	0.072254	0.651125	0.597503	0.033143	0.609243	0.685135	0.0995496	0.753345	0.383236
0.671089	0.293601	0.0579953	1.04645	0.522036	0.050156	0.795631	0.417845	0.0821669	0.932311	0.394798		0.805882	0.626797	0.0553056	0.654153	1.20208	0.060104	0.610006	0.447973	0.0660171	0.886801	0.122611
0.782937	0.298262	0.0579953	0.923714	0.523223	0.050156	0.788937	0.420767	0.0427341	0.932495	0.394821		0.813142	0.626797	0.0671568	0.655325	0.639286	0.078135	0.610872	0.559966	0.0344595	1.81719	0.379119
1.20452	0.305536	0.0579953	0.963876	0.523223	0.050294	0.965288	0.420767	0.0739185	0.933528	0.39598		0.817561	0.626797	0.0940195	0.655325	1.00459	0.030725	0.614363	0.461548	0.0597297	1.10567	0.562467
1.37014	0.329658	0.0579953	0.994769	0.524713	0.050348	1.64099	0.420767	0.0127441	0.934045	0.40074		0.822671	0.626797	0.100735	0.656334	0.48083	0.048934	0.614363	0.368919	0.0103535	1.28539	0.546348
1.09611	0.343728	0.0582505	0.84297	0.524713	0.050425	0.578554	0.420767	0	0.934045	0.401094		0.822671	0.626797	0.0643545	0.656787	1.13651	0.095497	0.615963	0.437555	0	1.36701	0.384013
0.782937	0.347972	0.0582818	0.78707	0.526643	0.050534	1.27927	0.420767	0	0.939317	0.401728		0.822671	0.626797	0.116647	0.657979	0.841453	0.039693	0.61863	0.570148	0	0.999783	0.422419
0.809934	0.347972	0.0588889	0.818553	0.529237	0.050696	0.683746	0.420767	0.00759778	0.94338	0.406694		0.829584	0.626797	0.122576	0.657979	0.551541	0.049823	0.62027	0.627162	0.00622235	1.2978	0.508637
1.56587	0.368441	0.0590896	0.930174	0.529237	0.05116	0.879102	0.420767	0.0106363	0.943396	0.407945		0.835729	0.626797	0.0989679	0.657979	0.669728	0.062508	0.62027	0.696847	0.00871084	0.771025	0.443641
1.2527	0.370865	0.0591524	0.974468	0.529237	0.051341	1.11886	0.420767	0.011398	0.948967	0.409615		0.835729	0.626797	0.104461	0.657979	0.781349	0.057195	0.62027	0.57973	0.00933464	1.14044	0.525131
1.04392	0.379606	0.0591587	0.863953	0.529237	0.051341	1.11886	0.420767	0.0212727	0.949404	0.412891		0.835729	0.626797	0.0253718	0.658658	0.852381	0.060769	0.62027	0.325799	0.0174217	1.64027	0.39098
1.04392	0.380888	0.0601011	0.76048	0.529237	0.051945	1.23074	0.420767	0.0415307	0.951481	0.413305		0.835729	0.626797	0.0992376	0.661142	0.937619	0.051126	0.62027	0.447973	0.0340124	0.961909	0.366446
0.974321	0.391468	0.0602259	0.937925	0.529237	0.052204	0.645043	0.423271	0.0781424	0.952765	0.413794		0.835729	0.626797	0.0427362	0.661142	1.0418	0.045962	0.622185	0.447973	0.0639962	0.520129	0.307094
0.894785	0.405967	0.0602259	1.02319	0.529237	0.052204	0.841533	0.424394	0.0881211	0.953238	0.418655		0.835729	0.626797	0.0447712	0.661142	1.17202	0.05041	0.623267	0.447973	0.0721685	0.6246	0.649066
0.894785	0.405967	0.0602259	0.940433	0.530901	0.052204	1.0636	0.424394	0.0911661	0.959864	0.420804		0.835729	0.626797	0.0458632	0.662161	0.554506	0.057878	0.627162	0.511969	0.0746622	0.635804	0.343552
0.835132	0.447392	0.0602259	1.13328	0.530901	0.052204	0.94015	0.42594	0.100292	0.961364	0.421952		0.835729	0.626797	0.0553056	0.667006	0.90472	0.060104	0.635833	0.597298	0.0821359	0.602185	0.605556
0.782937	0.447392	0.0602259	0.622211	0.532912	0.052204	2.27915	0.42594	0.120038	0.962202	0.422238		0.835729	0.626797	0.0600125	0.669728	0.5209	0.067943	0.639962	0.597298	0.0983077	1.10612	0.442866
0.736882	0.521958	0.0602259	0.885454	0.532912	0.052295	0.759717	0.427341	0.0574576	0.967468	0.423469		0.835729	0.626797	0.0683779	0.669728	0.651125	0.07987	0.639962	0.597298	0.0471551	1.14061	0.297492
0.659315	0.521958	0.0602259	0.885454	0.532912	0.052468	0.759717	0.427341	0.0394469	0.970556	0.424234		0.835729	0.626797	0.0752156	0.669728	0.710318	0.037881	0.639962	0.597298	0.0323836	1.13795	0.132465
1.13091	0.521958	0.0602259	1.04645	0.534503	0.052742	0.97678	0.427341	0.0322899	0.972154	0.42924		0.842934	0.626797	0.0817561	0.669728	0.616276	0.039562	0.639962	0.597298	0.0267228	1.35546	0.267308
1.01782	0.521958	0.0602259	1.04645	0.534503	0.05278	0.97678	0.427341	0.113958	0.97303	0.429836		0.842934	0.626797	0.0989679	0.669728	0.875111	0.052086	0.639962	0.597298	0.0943101	1.70588	0.510317
1.00663	0.521958	0.0602259	1.23773	0.535391	0.052924	0.97678	0.427341	0.0359866	0.974597	0.438688		0.846176	0.626797	0.110611	0.669728	0.380116	0.05041	0.639962	0.597298	0.0298649	1.18038	0.454528
0.880804	0.521958	0.0605176	0.639494	0.53686	0.052973	1.01296	0.427341	0.0567797	0.975035	0.438887		0.846176	0.626797	0.09286	0.669728	0.737941	0.04188	0.639962	0.716757	0.0471208	0.964174	0.487078
0.880804	0.608951	0.0605492	0.639494	0.538522	0.053291	1.70936	0.427341	0.0525958	0.975945	0.439738		0.846176	0.626797	0.0757406	0.669728	0.48083	0.038585	0.639962	0.716757	0.0437047	0.652646	0.115891
0.939524	0.234881	0.0608968	0.639494	0.538522	0.053291	1.08456	0.427341	0.0325593	0.976222	0.456387		0.851498	0.626797	0.0292514	0.669728	0.5209	0.055811	0.643961	0.716757	0.0271499	0.998473	0.504577
0.86993	0.268435	0.0613493	0.667299	0.538522	0.053291	1.96577	0.427341	0.0607752	0.977367	0.456968		0.854723	0.626797	0.0777646	0.669728	0.694533	0.055811	0.643961	0.895946	0.050678	1.51203	0.555162
1.04392	0.326224	0.0614068	0.69763	0.538522	0.053291	0.538494	0.427341	0.118912	0.979137	0.468779		0.854723	0.626797	0.0940195	0.669728	0.694533	0.057878	0.646873	0.529423	0.0995496	0.467507	0.1864
0.978671	0.326224	0.0616883	0.69763	0.538522	0.053462	1.88858	0.431839	0.0546997	0.980117	0.474494		0.854723	0.626797	0.0814867	0.669728	0.694533	0.050805	0.649581	0.383977	0.045946	1.13072	0.227709
0.86993	0.326224	0.0626349	0.807783	0.538522	0.053689	0.643525	0.431839	0.00168809	0.980362	0.475002		0.854723	0.626797	0.0606578	0.669728	0.694533	0.036899	0.651597	0.575965	0.00142199	0.956141	0.418495
0.86993	0.340407	0.0626349	0.807783	0.538522	0.05432	0.781424	0.435111	0.00450209	0.980561	0.475219		0.854723	0.626797	0.0940195	0.669728	0.781349	0.03829	0.651597	0.567433	0.00379241	0.852939	0.227509
0.782937	0.35588	0.063504	0.852659	0.538522	0.054425	0.994539	0.435111	0.0337619	0.980846	0.476001		0.854723	0.626797	0.0762593	0.669728	0.892971	0.060104	0.651597	0.74013	0.0284399	0.782049	0.270734
0.711761	0.361355	0.0637963	0.852659	0.538522	0.054485	1.15157	0.435111	0.0337619	0.981471	0.477365		0.854723	0.626797	0.0735458	0.669728	0.961661	0.039943	0.651597	0.373311	0.0284399	0.68366	0.369718
0.652447	0.391468	0.0639132	0.852659	0.538522	0.05454	2.18799	0.435111	0.0489562	0.981575	0.48681		0.854723	0.626797	0.0783496	0.669728	0.961661	0.037358	0.651597	0.389542	0.0412391	0.655199	0.186807
1.39189	0.408489	0.0639132	0.852659	0.540018	0.055068	1.59541	0.435111	0.0962258	0.98223	0.493547		0.859607	0.626797	0.0964303	0.669728	0.989709	0.05666	0.653294	0.407248	0.0810575	1.60413	0.260474
0.688984	0.427056	0.0641019	0.877021	0.540418	0.055407	1.02562	0.435111	0.0651186	0.983636	0.502772		0.861846	0.626797	0.0696461	0.669728	0.459617	0.05209	0.65557	0.447973	0.0548539	1.60262	0.315696
0.806662	0.427056	0.0645205	0.959242	0.541111	0.055608	0.654018	0.436433	0.0683746	0.984387	0.502892		0.863963	0.626797	0.0885485	0.669728	0.661142	0.026486	0.657027	0.497748	0.057803	0.530377	0.372433
0.722024	0.521958	0.0647055	1.02319	0.541111	0.055608	1.58341	0.437597	0.0932381	0.984829	0.516499		0.867048	0.626797	0.0895424	0.669728	0.747378	0.05041	0.657027	0.639962	0.0790541	0.269298	0.132778
1.87905	0.602259	0.0650586	0.859168	0.541111	0.055608	1.47268	0.437597	0.0420767	0.984829	0.520615		0.867873	0.626797	0.112306	0.674105	0.954983	0.071032	0.660171	0.639962	0.0358378	0.628361	0.643017
1.34218	0.434965	0.0652447	0.937925	0.542601	0.055608	0.804407	0.437597	0.0214275	0.987139	0.529394		0.867873	0.648411	0.0587622	0.674105	0.781349	0.071032	0.663664	0.689189	0.0182504	1.22941	0.287511
1.1744	0.521958	0.0652447	0.802503	0.542601	0.055608	1.47947	0.437597	0.0701278	0.987648	0.529619		0.867873	0.648411	0.08746	0.675762	0.781349	0.078135	0.664372	0.746622	0.0597297	1.06337	0.60515
1.04392	0.521958	0.0652447	0.870801	0.545702	0.055608	0.820495	0.437597	0.0636043	0.987956	0.531824		0.867873	0.648411	0.0917264	0.675762	0.735388	0.082247	0.67196	0.895946	0.0542998	0.614597	0.499771
0.854113	0.440402	0.0652447	0.831343	0.545702	0.056135	0.946725	0.439551	0.136749	0.988326	0.54701		0.867873	0.650904	0.110611	0.67717	0.833439	0.091449	0.67196	0.394216	0.116863	0.647254	0.8153
0.782937	0.542033	0.0652447	0.594879	0.546989	0.056151	0.512809	0.439551	0.104573	0.98878	0.624798		0.867873	0.650904	0.156699	0.679434	0.62508	0.061149	0.67196	0.394216	0.0895946	1.13584	0.584549
0.671089	0.828992	0.0652447	0.947399	0.548138	0.056592	0.586068	0.439551	0.0286047	0.990058	0.630814		0.867873	0.650904	0.170945	0.679434	0.669728	0.058748	0.67196	0.410642	0.0245076	0.753218	0.116454
0.814254	0.260979	0.0659315	1.3463	0.548138	0.056841	0.586068	0.439551	0.038881	0.990185	0.667025		0.873039	0.654049	0.0895424	0.679434	0.390675	0.047747	0.67196	0.419379	0.033312	1.53301	0.392781
0.782937	0.313175	0.0661112	1.4211	0.548138	0.056842	0.586068	0.439551	0.068825	0.992521	0.735339		0.873039	0.654049	0.0567072	0.679434	0.5209	0.054017	0.67196	0.206757	0.0589671	0.681797	0.453816
0.782937	0.379606	0.0661112	0.688686	0.548138	0.056843	0.683746	0.441126	0.0804407	0.992686	0.755001		0.873039	0.654049	0.0690349	0.683681	0.551541	0.056951	0.67196	0.28293	0.0689189	1.09822	0.616263
0.803012	0.463962	0.0661637	0.716234	0.548138	0.056844	0.683746	0.441126	0.0401113	0.993393	0.759994		0.8746	0.654049	0.0829584	0.683681	0.669728	0.042814	0.67196	0.358378	0.0345788	1.34619	0.069798
1.09611	0.332155	0.0661637	0.778515	0.548138	0.056844	0.683746	0.441126	0.00949723	0.994338	0.846659		0.877516	0.658137	0.0909867	0.683681	0.781349	0.026045	0.67196	0.447973	0.00829646	1.17194	0.442215
1.09611	0.353584	0.0663506	0.852659	0.548138	0.056845	0.683746	0.441126	0.0227927	0.99681			0.877516	0.658137	0.097937	0.683681	0.781349	0.034727	0.67196	0.447973	0.0199109	1.54276
1.09611	0.644771	0.066522	1.02319	0.548138	0.056846	0.683746	0.442424	0.048839	0.996888			0.877516	0.658137	0.0798834	0.683681	0.781349	0.050644	0.67196	0.46745	0.0426641	1.60781
1.09611	0.347972	0.0666329	1.05329	0.548138	0.056846	0.745904	0.443511	0.119656	0.99707			0.877516	0.663667	0.0723227	0.683681	0.781349	0.096742	0.67196	0.488698	0.104527	1.20645
1.04392	0.37581	0.0666329	1.30224	0.548138	0.056849	0.745904	0.443511	0.170936	0.998215			0.877516	0.663667	0.101643	0.683681	0.781349	0.066787	0.67196	0.537568	0.149324	0.664529
0.996465	0.37581	0.0666932	1.13688	0.548138	0.057507	0.745904	0.444435	0.0189967	0.998215			0.877516	0.663667	0.0961068	0.685019	0.781349	0.047208	0.67196	0.597298	0.0165949	0.666954
0.68507	0.469762	0.0678493	0.7804	0.548138	0.057595	0.745904	0.44523	0.0341873	0.998579			0.877516	0.663667	0.0905304	0.686063	0.781349	0.04952	0.67196	0.67196	0.0298649	1.51994
1.05395	0.469762	0.0680158	0.959242	0.548138	0.057699	0.745904	0.448708	0.039247	0.999241			0.877516	0.663667	0.12835	0.686063	0.852381	0.095675	0.67196	0.767954	0.0342849	0.753291
1.19305	0.469762	0.0680815	1.12302	0.548138	0.05773	0.797703	0.449027	0.0772405	1.00241			0.88489	0.663667	0.0476048	0.686063	0.937619	0.045143	0.67196	0.298649	0.0674747	1.47461
0.963614	0.494486	0.0680815	0.781604	0.548138	0.057793	0.820495	0.455831	0.113958	1.00336			0.88489	0.663667	0.0648411	0.687588	0.937619	0.05296	0.67196	0.418108	0.0995496	1.83559
0.782937	0.521958	0.0680815	0.827581	0.548138	0.058136	0.820495	0.455831	0.170936	1.00383			0.88489	0.663667	0.0723227	0.687588	0.937619	0.036342	0.67196	0.447973	0.149324	1.94182
0.68329	0.318974	0.0680815	1.04214	0.548138	0.058136	0.820495	0.455831	0.00506322	1.00622			0.88489	0.667235	0.0752156	0.687588	0.937619	0.040069	0.67196	0.447973	0.00446119	0.54636
0.939524	0.574154	0.0680815	1.27899	0.548138	0.058136	0.820495	0.455831	0.0312569	1.00868			0.890711	0.667235	0.08746	0.687588	1.0418	0.047355	0.67196	0.482433	0.0275676	1.00025
0.782937	0.597879	0.0680815	0.886766	0.548138	0.058136	0.820495	0.455831	0.0264223	1.00915			0.890711	0.669292	0.0989679	0.688647	1.17202	0.060104	0.67196	0.570148	0.0234211	0.570273
0.86993	0.434965	0.0680815	1.00973	0.548138	0.058136	0.820495	0.455831	0.0270882	1.01897			0.895424	0.671568	0.117524	0.689426	1.17202	0.066216	0.67196	0.610872	0.0240114	1.46583
2.32208	0.211605	0.0680815	0.807783	0.550103	0.058136	0.820495	0.455831	0.0416193	1.01912			0.898451	0.671568	0.125359	0.691686	0.601038	0.074414	0.67196	0.421622	0.0368919	1.65762
1.07654	0.319566	0.0680815	0.56844	0.550949	0.058268	1.02562	0.455831	0.0911661	1.02476			0.899317	0.671568	0.188039	0.694533	0.72926	0.064045	0.67196	0.551352	0.0814497	1.48114
0.820219	0.326224	0.0681416	0.693689	0.554229	0.058421	1.02562	0.455831	0.182332	1.02988			0.899317	0.671568	0.0818283	0.694533	0.615609	0.051394	0.67196	0.651597	0.162899	1.37779
1.04392	0.372827	0.0684391	0.713854	0.554229	0.05858	1.02562	0.455831	0.0262979	1.03332			0.902588	0.671568	0.154098	0.694533	0.634846	0.031892	0.67196	0.796397	0.0235775	1.4947
0.988973	0.460551	0.0690826	0.730851	0.554229	0.058804	1.02562	0.455831	0.0828783	1.03349			0.902588	0.671568	0.0663667	0.694533	0.781349	0.041124	0.67196	0.796397	0.0746622	0.739994
1.13091	0.391468	0.0692864	0.757919	0.556082	0.058804	1.02562	0.455831	0.102214	1.03632			0.905373	0.676941	0.142454	0.694533	0.558107	0.061282	0.67196	0.447973	0.0920809	1.48963
0.96935	0.313175	0.069577	0.78707	0.556082	0.05903	1.0636	0.455831	0.118798	1.0365			0.905373	0.683778	0.0227869	0.694533	0.601038	0.055154	0.67196	0.447973	0.107021	1.25777
1.56587	0.357914	0.0695944	0.818553	0.556082	0.059488	1.17214	0.455831	0.0268136	1.03712			0.907775	0.683778	0.0854723	0.694533	0.62508	0.038115	0.67196	0.474324	0.0242148	1.25663
1.09611	0.379606	0.0695944	0.930174	0.556082	0.059488	1.17214	0.455831	0.031232	1.03732			0.907775	0.683778	0.104466	0.694533	0.781349	0.041124	0.67196	0.488698	0.0283326	0.886769
1.04392	0.410721	0.0695944	0.930174	0.556082	0.059488	1.36749	0.455831	0.0379859	1.03772			0.921008	0.683778	0.188039	0.694533	0.781349	0.041124	0.67196	0.67196	0.0344595	1.20196
1.22085	0.417566	0.0695944	0.983838	0.556082	0.059488	1.36749	0.455831	0.0379859	1.03824			0.930086	0.683778	0.125359	0.694533	0.781349	0.060104	0.67196	0.373311	0.0344595	0.955062
1.56587	0.513401	0.0701137	1.00642	0.556082	0.059488	1.36749	0.455831	0.0546997	1.04189			0.940195	0.683778	0.0867873	0.694533	0.868166	0.074414	0.67196	0.471551	0.0497748	0.645437
1.56587	0.521958	0.0703763	1.13688	0.556082	0.059488	2.05124	0.455831	0.109399	1.04341			0.940195	0.683778	0.0616522	0.694533	0.976687	0.086817	0.67196	0.471551	0.0995496	1.19313
1.56587	0.521958	0.070386	1.27899	0.558104	0.059686	1.82332	0.455831	0.016145	1.04389			0.940195	0.683778	0.15496	0.694533	0.551541	0.072926	0.676977	0.639962	0.0147169	1.96679
1.56587	0.544652	0.070386	1.27899	0.558104	0.059836	0.736342	0.455831	0.0204184	1.04558			0.940195	0.683778	0.185952	0.694533	0.765404	0.074414	0.678013	0.307982	0.0186123	1.56574
1.56587	0.491611	0.0705138	1.00245	0.558104	0.060091	1.0419	0.455831	0.0427341	1.04737			0.940195	0.686089	0.107257	0.697204	0.852381	0.055863	0.682626	0.632433	0.0389542	0.759511
1.34218	0.404664	0.0705138	0.759795	0.559558	0.060188	1.04573	0.455831	0.0427341	1.0476			0.940195	0.686492	0.160886	0.699716	0.643464	0.045296	0.685135	0.67196	0.0389542	1.17996
1.30489	0.499747	0.0711761	0.898749	0.559558	0.0604	0.850062	0.455831	0.0701278	1.05048			0.940195	0.687948	0.0767506	0.70052	0.683681	0.065599	0.686892	0.613016	0.0639962	0.400099
1.30489	0.634813	0.0711761	1.10344	0.559558	0.060486	0.683746	0.455831	0.048839	1.05456			0.940195	0.687948	0.0917264	0.70162	0.683681	0.048037	0.689189	0.228059	0.0447973	1.52412
1.30489	0.538269	0.0711761	0.959242	0.559558	0.060641	0.854682	0.455831	0.0564383	1.05692			0.940195	0.689477	0.0989679	0.703215	0.841453	0.069462	0.689189	0.495128	0.0517678	1.10532
1.1744	0.296246	0.0711761	0.974468	0.560653	0.060904	1.09399	0.455831	0.195356	1.0578			0.940195	0.692776	0.0989679	0.704315	0.757672	0.043408	0.689189	0.657027	0.179189	1.1175
1.1744	0.322386	0.0711761	0.78707	0.561507	0.060904	0.683746	0.455831	0.0651186	1.06095			0.940195	0.692776	0.104466	0.705735	0.502296	0.053886	0.692322	0.179189	0.0597297	1.97216
1.1744	0.332155	0.0711761	1.0852	0.561507	0.060904	1.78425	0.455831	0.0781424	1.06165			0.940195	0.692776	0.104466	0.705735	0.586012	0.059343	0.693473	0.217199	0.0716757	1.3829
1.11848	0.353584	0.0711761	0.820483	0.561507	0.060904	1.02562	0.455831	0.0463556	1.06183			0.940195	0.692776	0.113963	0.708424	0.611491	0.065112	0.693636	0.275676	0.0426641	0.818181
1.04392	0.391468	0.0711761	0.767393	0.561507	0.060904	0.897416	0.455831	0.0441126	1.06261			0.940195	0.692776	0.113963	0.710318	1.00459	0.075064	0.696847	0.298649	0.0407248	1.33439
0.978671	0.498232	0.0711761	0.752346	0.563622	0.060904	1.0636	0.455831	0.0227915	1.06292			0.940195	0.692776	0.117524	0.710318	0.752411	0.075614	0.696847	0.298649	0.0210811	1.39221
0.971921	0.397311	0.0711761	0.763576	0.563622	0.060904	1.19656	0.455831	0.0569788	1.06398			0.940195	0.694927	0.117524	0.710318	0.967385	0.076854	0.696847	0.298649	0.0527027	1.38596
0.939524	0.467015	0.0711761	0.775145	0.56426	0.060904	0.97678	0.455831	0.113958	1.0656			0.940195	0.694927	0.117524	0.710318	1.06548	0.097669	0.699958	0.358378	0.105405	0.909904
0.939524	0.38192	0.0711761	0.913564	0.56426	0.060904	0.991431	0.455831	0.0252019	1.06663			0.940195	0.696441	0.156699	0.710318	1.11621	0.10418	0.702228	0.358378	0.023344	1.03718
0.913426	0.457717	0.0722711	0.913564	0.565924	0.060907	0.791706	0.455831	0.0402203	1.06694			0.940195	0.700538	0.0772763	0.710318	0.737122	0.065116	0.703958	0.358378	0.0373311	0.695226
0.913426	0.602259	0.0728313	0.983838	0.56844	0.061583	0.94015	0.455831	0.0643525	1.0702			0.940195	0.701638	0.0537255	0.710318	0.639286	0.04369	0.703958	0.398198	0.0597297	1.02668
0.894785	0.327741	0.0728313	1.59874	0.56844	0.061638	1.0796	0.455831	0.0670312	1.07179			0.940195	0.705147	0.110611	0.710318	0.982268	0.048834	0.707326	0.447973	0.062216	1.45745
0.894785	0.260979	0.0728313	1.01594	0.56844	0.061638	1.86476	0.455831	0.0706108	1.07396			0.940195	0.705147	0.163512	0.711473	0.446485	0.052973	0.707326	0.447973	0.0655385	0.800824
0.880804	0.293601	0.0730715	1.00095	0.56844	0.061638	1.2802	0.455831	0.0348913	1.07436			0.940195	0.705147	0.0923668	0.712116	0.48083	0.05897	0.716757	0.447973	0.0324851	0.68625
0.86993	0.313175	0.0734569	1.01961	0.56844	0.061713	0.546997	0.455831	0.0467074	1.07543			0.940195	0.705147	0.0934001	0.712591	0.5209	0.043985	0.716757	0.447973	0.0434864	0.647958
0.86993	0.313175	0.0736081	0.811066	0.56844	0.061792	0.607774	0.455831	0.0156988	1.0759			0.940195	0.705147	0.104464	0.71281	0.5209	0.057882	0.716757	0.447973	0.0146935	1.73386
0.854113	0.313175	0.0736881	0.782192	0.56844	0.062137	0.63115	0.455831	0.0911661	1.08138			0.940195	0.705147	0.0854723	0.713825	0.5209	0.057523	0.716757	0.447973	0.0853282	1.24872
0.843163	0.361355	0.0736881	1.24854	0.56844	0.062349	0.683746	0.455831	0.0911661	1.08606			0.940195	0.705147	0.115716	0.714543	0.62508	0.069457	0.716757	0.447973	0.0853282	1.01413
0.805306	0.427056	0.0739405	0.879305	0.56844	0.06239	0.683746	0.455831	0	1.08621			0.940195	0.705147	0.136603	0.716237	0.62508	0.045962	0.716757	0.462424	0	0.512176
0.782937	0.469762	0.0745654	0.90767	0.56844	0.06239	0.683746	0.455831	0.0440606	1.09018			0.940195	0.705147	0.0709581	0.716237	0.62508	0.055811	0.716757	0.511969	0.0412391	1.13362
0.782937	0.469762	0.0745654	0.970268	0.56844	0.06239	0.683746	0.455831	0.0531817	1.09278			0.940195	0.705147	0.0989679	0.716237	0.62508	0.062508	0.716757	0.511969	0.0497762	1.57098
0.782937	0.521958	0.0745654	0.970268	0.56844	0.06239	0.683746	0.455831	0.0414391	1.09479			0.940195	0.705147	0.0989679	0.716237	0.62508	0.065112	0.716757	0.559966	0.0389542	1.50322
0.782937	0.587202	0.0745654	0.970268	0.56844	0.06239	0.683746	0.455831	0.0594561	1.09578			0.940195	0.705147	0.102567	0.716237	0.62508	0.067943	0.716757	0.57973	0.0559966	0.785106
0.782937	0.604372	0.0745654	1.00492	0.56844	0.06239	0.729329	0.455831	0.178368	1.09616			0.940195	0.713252	0.144645	0.716237	0.62508	0.091923	0.716757	0.597298	0.16799	1.32734
0.782937	0.278377	0.0749451	0.762906	0.56844	0.06239	0.781424	0.455831	0.0759718	1.09642			0.940195	0.716339	0.041785	0.717997	0.62508	0.097669	0.716757	0.597298	0.0716757	1.18955
0.711761	0.447392	0.0750347	0.795047	0.56844	0.062693	0.781424	0.455831	0.113958	1.09644			0.940195	0.716339	0.120141	0.718842	0.694533	0.068537	0.716757	0.597298	0.107514	1.12432
0.688984	0.424091	0.0750761	1.03272	0.56844	0.062825	0.781424	0.455831	0.00233736	1.09851			0.940195	0.718973	0.0914079	0.720393	0.710318	0.091154	0.716757	0.597298	0.00221199	0.623513
0.688984	0.27962	0.0751619	1.35422	0.56844	0.062832	0.781424	0.455831	0.00701313	1.09934			0.940195	0.723227	0.122634	0.721246	0.735388	0.072931	0.716757	0.597298	0.00663697	0.807893
0.671089	0.313175	0.0753707	0.69763	0.56844	0.063026	0.781424	0.455831	0.0151897	1.09969			0.940195	0.723227	0.0301698	0.721246	0.744142	0.068122	0.716757	0.597298	0.014375	1.27227
0.626349	0.313175	0.0753968	0.852659	0.56844	0.063154	0.841533	0.455831	0.0280546	1.10301			0.940195	0.723227	0.108649	0.721246	0.781349	0.043404	0.716757	0.597298	0.0265499	0.445565
0.626349	0.38192	0.0758106	0.902816	0.56844	0.06316	0.841533	0.455831	0.0311683	1.10762			0.940195	0.723227	0.115866	0.721246	0.781349	0.066498	0.716757	0.597298	0.0294965	1.02286
0.579953	0.474507	0.0760025	0.959242	0.56844	0.063163	0.911661	0.455831	0.0350639	1.1086			0.940195	0.723227	0.0753955	0.721246	0.781349	0.065116	0.716757	0.627162	0.0331832	1.96632
0.569408	0.521958	0.0763841	0.959242	0.56844	0.063421	0.951298	0.455831	0.0479253	1.11152			0.940195	0.723227	0.0917264	0.721246	0.781349	0.090156	0.716757	0.627162	0.0453548	0.525801
0.757681	0.383479	0.0763841	0.959242	0.56844	0.063608	0.951298	0.455831	0.0525958	1.11614			0.972616	0.727893	0.110611	0.721246	0.852381	0.051003	0.716757	0.696847	0.0497748	0.93453
1.82685	0.36537	0.0763841	0.959242	0.56844	0.063663	0.994539	0.455831	0.077137	1.11661			0.975017	0.731263	0.113963	0.721246	0.892971	0.081026	0.716757	0.716757	0.0729997	1.44434
1.1538	0.377969	0.0765555	1.02319	0.56844	0.063756	1.09399	0.455831	0.105192	1.11733			0.975017	0.731263	0.102147	0.721246	0.892971	0.045035	0.716757	0.716757	0.0995496	1.3213
1.04392	0.487161	0.0767585	1.53479	0.56844	0.063949	1.09399	0.455831	0.0506478	1.11751			0.981073	0.731263	0.15413	0.721246	0.892971	0.059645	0.716757	0.716757	0.0479971	1.57191
0.552661	0.521958	0.0768452	1.15718	0.56844	0.063949	1.36749	0.455831	0.097678	1.11826			0.981073	0.731263	0.158195	0.724178	0.919235	0.078135	0.716757	0.716757	0.0926841	0.531166
1.32497	0.542033	0.0770521	0.769317	0.56844	0.063949	1.36749	0.455831	0.0224179	1.11953			0.984967	0.735805	0.0588819	0.726837	1.0418	0.093762	0.716757	0.716757	0.0213321	1.09702
1.14831	0.662485	0.0782937	1.38269	0.56844	0.063949	1.34014	0.455831	0.0137689	1.11965			0.984967	0.738725	0.0626797	0.726837	1.0418	0.043408	0.719695	0.733047	0.0131215	1.07085
0.956923	0.35588	0.0782937	1.06062	0.56844	0.063949	1.36749	0.455831	0.0341873	1.12096			0.984967	0.74226	0.0817561	0.727832	1.0418	0.061282	0.720271	0.806352	0.0325799	0.816385
0.688984	0.404967	0.0782937	0.813902	0.56844	0.063949	0.670339	0.455831	0.0854682	1.12654			0.984967	0.74226	0.0854723	0.72926	1.0418	0.073539	0.722537	0.895946	0.0814497	1.42286
1.42352	0.295448	0.0782937	0.895292	0.56844	0.063949	0.774912	0.455831	0.0939498	1.12683			0.989679	0.752156	0.0964303	0.72926	1.0418	0.074414	0.72529	0.895946	0.0895946	0.790105
0.978671	0.391468	0.0782937	0.895292	0.56844	0.063949	0.77293	0.455831	0.0169295	1.12729			0.989679	0.752156	0.104466	0.72926	1.0418	0.076229	0.727956	0.895946	0.0161756	1.69966
1.40929	0.782937	0.0782937	0.967884	0.56844	0.063949	0.808063	0.455831	0.0303871	1.12826			0.995501	0.752156	0.110611	0.72926	1.0418	0.142064	0.727956	0.319981	0.0290976	1.16337
1.00663	0.234881	0.0782937	0.994769	0.56844	0.064487	1.25353	0.455831	0.0683746	1.13026			0.995501	0.752156	0.125359	0.72926	1.0418	0.079459	0.73003	0.344595	0.065557	1.02724
0.939524	0.260979	0.0782937	1.05329	0.56844	0.064523	1.32476	0.455831	0.0310793	1.13102			0.995501	0.752156	0.125359	0.72926	1.25016	0.081026	0.730904	0.358378	0.0298649	1.53848
0.828992	0.276331	0.0782937	1.27899	0.56844	0.064682	0.492297	0.455831	0.0621587	1.13505			0.995501	0.752156	0.144645	0.72926	1.5627	0.060312	0.733047	0.373311	0.0597297	1.07746
0.894785	0.284704	0.0789682	0.880615	0.56844	0.064759	0.683746	0.455831	0.0484068	1.13643			1.00288	0.752156	0.0948295	0.72926	1.5627	0.086817	0.733047	0.373311	0.0465427	0.891131
0.782937	0.298262	0.0792847	0.80972	0.572682	0.065074	0.769214	0.455831	0.0949647	1.14035			1.00288	0.752156	0.127484	0.731476	0.808293	0.068666	0.733047	0.383977	0.0914231	1.2452
0.736882	0.313175	0.0795464	0.893262	0.57334	0.065133	0.769214	0.455831	0.0882253	1.14073			1.00288	0.752156	0.0742963	0.731476	0.549056	0.056174	0.733047	0.407248	0.0853282	1.43478
0.939524	0.313175	0.0798915	1.00973	0.575545	0.065589	0.879102	0.455831	0.0882253	1.14127			1.00735	0.752156	0.097937	0.732515	0.639286	0.026045	0.733047	0.447973	0.0853282	0.69885
1.56587	0.313175	0.0803012	0.972032	0.575545	0.065589	0.879102	0.455831	0.0294084	1.14156			1.01252	0.752156	0.0817561	0.733118	0.740226	0.040069	0.733047	0.447973	0.0284427	1.33119
1.56587	0.347972	0.0803012	0.705649	0.575969	0.065589	1.02562	0.455831	0.0402203	1.1438			1.01252	0.752156	0.0895424	0.735388	0.699102	0.04059	0.733047	0.447973	0.0389542	1.26523
1.09611	0.368441	0.0803012	0.730851	0.576121	0.065589	1.11886	0.455831	0.0739185	1.14578			1.01252	0.752156	0.0895424	0.735388	0.908546	0.047355	0.733047	0.524456	0.0716757	1.26592
0.996465	0.379606	0.0803012	0.757919	0.576446	0.065589	0.911661	0.455831	0.0683746	1.14658			1.01252	0.752156	0.139288	0.735388	1.13651	0.062508	0.737838	0.527027	0.0663664	1.07926
0.996465	0.391468	0.0809934	0.757919	0.577608	0.065589	1.19656	0.455831	0.187994	1.14659			1.01252	0.752156	0.0613171	0.735388	0.607716	0.062508	0.737838	0.537568	0.182474	0.553024
0.95314	0.404096	0.0811992	0.852659	0.577608	0.065589	0.811948	0.455831	0.021367	1.14857			1.01252	0.752156	0.125368	0.735388	0.841453	0.06566	0.74013	0.537568	0.020836	1.62925
0.730741	0.408489	0.0815559	0.889731	0.579165	0.065589	0.683746	0.455831	0.00506428	1.15108			1.01252	0.752156	0.102195	0.735388	0.493484	0.067943	0.740879	0.537568	0.00497698	0.806885
0.548056	0.408489	0.0815559	1.13688	0.581359	0.065589	0.506478	0.455831	0.0151944	1.15285			1.01252	0.752156	0.15413	0.735388	0.5209	0.072684	0.746622	0.537568	0.0149324	0.852872
1.01782	0.408489	0.0818767	0.889731	0.581359	0.065589	0.525958	0.455831	0.0303887	1.15553			1.01855	0.752156	0.13929	0.735388	0.601038	0.078135	0.746622	0.537568	0.0298649	1.28365
1.03018	0.417566	0.0820182	1.03144	0.581359	0.065589	0.569788	0.455831	0.0364664	1.15751			1.02195	0.752156	0.0626768	0.737122	0.601038	0.078135	0.746622	0.537568	0.0358378	0.934931
0.761776	0.417566	0.0823545	0.885454	0.581359	0.065589	0.621587	0.455831	0.070912	1.1605			1.02567	0.752156	0.098896	0.740226	0.651125	0.080138	0.746622	0.537568	0.0696897	1.55436
1.34218	0.447392	0.0824144	0.920872	0.581359	0.065891	0.651186	0.455831	0.00126607	1.16077			1.02567	0.752156	0.0783496	0.740226	0.710318	0.080507	0.746622	0.537568	0.00124425	1.76751
0.988973	0.447392	0.0824144	0.920872	0.581359	0.065927	0.683746	0.455831	0.0569788	1.16655			1.02567	0.752156	0.100735	0.740226	0.781349	0.053517	0.746622	0.537568	0.0559966	1.49479
0.854113	0.447392	0.0824144	0.959242	0.581359	0.065934	0.683746	0.455831	0.0709044	1.16731			1.02567	0.752156	0.122634	0.740226	0.781349	0.083917	0.746622	0.537568	0.0696822	0.952327
0.751619	0.521958	0.0824144	0.979651	0.581359	0.066441	0.683746	0.455831	0.0911661	1.16843			1.02567	0.752156	0.117524	0.740226	0.976687	0.072684	0.746622	0.537568	0.0895946	1.35603
0.671089	0.521958	0.0824144	1.02319	0.581359	0.066441	0.707323	0.462843	0.101296	1.16884			1.02567	0.752156	0.125359	0.740226	1.11621	0.073539	0.746622	0.559966	0.0995496	1.45036
1.14831	0.587202	0.0824144	1.04645	0.581359	0.066441	0.759717	0.463183	0.105192	1.16966			1.03421	0.752156	0.139288	0.740226	1.11621	0.08447	0.746622	0.559966	0.103378	1.61344
1.70404	0.782937	0.0824144	0.862932	0.581359	0.066685	0.804407	0.463183	0.113958	1.17007			1.03842	0.752156	0.156699	0.74162	1.30225	0.070613	0.746622	0.597298	0.111993	1.46801
1.30489	0.550955	0.0824144	0.736388	0.581359	0.06673	0.804407	0.465529	0.141809	1.17121			1.04466	0.760158	0.197936	0.742282	1.30225	0.086817	0.746622	0.639962	0.139364	0.657379
1.2527	0.618108	0.082639	0.94372	0.583398	0.06673	0.854682	0.46619	0.0069079	1.17349			1.04466	0.762321	0.119085	0.742282	0.472444	0.095675	0.746622	0.639962	0.00678883	1.05774
0.86993	0.462644	0.0835237	0.852659	0.584681	0.066876	0.854682	0.466948	0.0414391	1.18224			1.04466	0.763909	0.1003	0.744142	0.357188	0.051448	0.746622	0.67196	0.0407248	0.375538
0.782937	0.318974	0.0838861	0.913564	0.584681	0.066876	0.854682	0.467518	0.0321763	1.18429			1.04466	0.766085	0.0989679	0.744142	0.735388	0.060395	0.746622	0.67196	0.0317149	1.53649
0.711761	0.370422	0.0838861	1.11216	0.584681	0.067182	0.97678	0.467826	0.0804407	1.1866			1.04466	0.766085	0.102567	0.744142	0.961661	0.082084	0.746622	0.67196	0.0796397	1.11937
0.55924	0.538269	0.0839216	1.21809	0.587077	0.067315	1.13958	0.470075	0.0220563	1.18813			1.04466	0.766085	0.0856612	0.744142	0.437556	0.037505	0.746622	0.67196	0.0218523	0.734106
1.23965	0.542033	0.0841867	0.740467	0.587644	0.067315	1.13958	0.470075	0.0546997	1.18825			1.05081	0.769251	0.079008	0.747378	0.830184	0.058601	0.746622	0.67196	0.0542998	1.21868
0.876889	0.782937	0.0845124	0.879305	0.590303	0.067315	1.13958	0.470075	0.10796	1.18978			1.05302	0.769251	0.118402	0.747378	1.08187	0.06603	0.746622	0.67196	0.107514	0.479327
1.00663	0.405967	0.0846418	0.879305	0.590303	0.067315	1.24317	0.471549	0.10796	1.19001			1.05772	0.774279	0.107451	0.747378	0.390675	0.078135	0.746622	0.67196	0.107514	1.28879
1.00663	0.521958	0.0846418	0.90767	0.590303	0.067315	0.797703	0.471549	0.102052	1.19043			1.05772	0.774279	0.134314	0.747378	0.568254	0.044649	0.752595	0.67196	0.101812	0.590267
0.828992	0.521958	0.0846418	0.922549	0.590303	0.067315	0.705802	0.472871	0.00569646	1.19292			1.05772	0.774279	0.134314	0.747378	0.586012	0.065112	0.754481	0.67196	0.00568713	1.21849
0.671089	0.557345	0.0858013	1.08222	0.590303	0.067315	1.15157	0.473362	0.178368	1.19467			1.05772	0.774279	0.121316	0.747378	0.586012	0.067943	0.754481	0.67196	0.179189	0.466783
1.2527	0.487731	0.0858013	1.08222	0.590303	0.067315	0.858657	0.473362	0.0954064	1.1997			1.07451	0.776683	0.144645	0.747378	0.596667	0.076229	0.755955	0.67196	0.0959942	1.26788
1.13882	0.399797	0.0859664	1.12551	0.590303	0.067315	0.94015	0.473362	0	1.20009			1.07451	0.778093	0.159543	0.747378	0.62508	0.078135	0.758108	0.67196	0	1.72414
1.04392	0.399797	0.0860273	1.31265	0.590303	0.067315	2.00565	0.473362	0.136749	1.20557			1.07451	0.778093	0.0743807	0.747795	0.781349	0.078135	0.758108	0.746622	0.137838	1.02712
0.927925	0.408489	0.0869843	0.865198	0.590303	0.067315	1.01075	0.473362	0.0739185	1.2121			1.07451	0.778093	0.0522278	0.748793	0.781349	0.08447	0.761554	0.746622	0.0746622	0.777971
0.894785	0.313175	0.0869889	1.09628	0.590303	0.067315	1.10702	0.473362	0.025918	1.21233			1.07451	0.783496	0.118389	0.750095	0.781349	0.091923	0.761554	0.746622	0.0262431	1.48037
0.782937	0.35588	0.086993	1.13688	0.590303	0.067499	1.22355	0.473362	0.0375376	1.21266			1.07451	0.783496	0.0671568	0.750095	0.781349	0.054981	0.761554	0.895946	0.0380085	1.50876
0.782937	0.35588	0.086993	1.13688	0.590303	0.067499	1.36749	0.473362	0.0402203	1.21703			1.07451	0.783496	0.0783496	0.750095	0.841453	0.094253	0.761554	0.895946	0.0407248	1.37383
0.782937	0.372827	0.086993	0.886681	0.590303	0.067844	1.28377	0.474436	0.0500502	1.23318			1.07451	0.783496	0.0864547	0.75161	0.852381	0.067624	0.763213	0.895946	0.050678	0.900224
0.695944	0.391468	0.086993	0.720023	0.590303	0.067844	0.77871	0.475649	0.0441126	1.24399			1.07451	0.783496	0.0895424	0.751678	0.937619	0.091775	0.765287	0.895946	0.0447973	1.12689
0.626349	0.447392	0.086993	0.755766	0.590303	0.067964	1.51943	0.475649	0.0539799	1.2503			1.07451	0.783496	0.0940195	0.752411	0.937619	0.045475	0.767954	0.895946	0.0548539	0.740764
0.626349	0.460551	0.086993	0.791755	0.590303	0.067964	0.565859	0.475649	0.0651186	1.25131			1.07451	0.783496	0.0940195	0.752411	0.937619	0.073459	0.767954	0.895946	0.0663664	0.439644
1.23622	0.489335	0.086993	0.875098	0.590303	0.067964	0.586068	0.475649	0.0097678	1.25294			1.08484	0.783496	0.0956131	0.752411	0.937619	0.07958	0.767954	0.951943	0.00995496	1.98607
1.02122	0.331597	0.086993	0.795815	0.590303	0.068042	0.683746	0.475649	0.0347294	1.25342			1.08484	0.78714	0.117524	0.754406	1.17202	0.050805	0.767954	0.657027	0.0353948	1.16696
0.978671	0.278377	0.086993	0.895292	0.590303	0.068083	0.683746	0.475649	0.0455863	1.25351			1.08484	0.791743	0.125359	0.754406	1.17202	0.065897	0.767954	0.447973	0.0464598	0.926786
0.820219	0.463962	0.086993	0.926164	0.590303	0.068208	0.745904	0.478622	0.0607752	1.26204			1.08865	0.791743	0.139288	0.754406	1.25016	0.166677	0.767954	0.606931	0.0619398	1.53329
0.996465	0.463962	0.086993	0.767393	0.593154	0.068213	0.745904	0.478622	0.0727115	1.26256			1.09689	0.791743	0.170945	0.756145	0.961661	0.05897	0.767954	0.754481	0.0741047	1.91548
0.996465	0.337737	0.086993	1.00973	0.593816	0.068213	0.820495	0.478622	0.097678	1.26934			1.09689	0.79555	0.214902	0.756145	0.60642	0.062508	0.767954	0.559966	0.0995496	0.615304
0.996465	0.41011	0.0879704	1.27899	0.596862	0.068213	0.820495	0.478622	0.146517	1.27141			1.09689	0.79555	0.170945	0.756145	0.643464	0.072684	0.767954	0.482433	0.149324	1.15834
0.913426	0.386106	0.0880804	0.677755	0.596862	0.068517	0.820495	0.478622	0.0288295	1.27217			1.09689	0.805882	0.141029	0.756932	0.683681	0.072684	0.767954	0.511969	0.0294659	1.42823
0.913426	0.260979	0.0882182	0.78707	0.596862	0.068517	0.863679	0.478622	0.0250151	1.28432			1.09689	0.805882	0.0917264	0.757672	0.72926	0.083716	0.767954	0.431382	0.0255985	0.946826
0.843163	0.293601	0.0882182	0.951806	0.596862	0.068554	0.863679	0.478622	0.0546997	1.28923			1.09689	0.805882	0.123304	0.757672	0.72926	0.071197	0.767954	0.447973	0.0559966	0.360089
0.782937	0.313175	0.0885715	1.10615	0.596862	0.068607	1.02562	0.478622	0.0792749	1.28923			1.09689	0.805882	0.0835699	0.757672	0.781349	0.063972	0.767954	0.469305	0.0814497	0.360089
0.730741	0.313175	0.0886343	1.27899	0.596862	0.068682	1.02562	0.479327	0.0117418	1.29743			1.09689	0.805882	0.13759	0.757672	0.911574	0.062938	0.767954	0.679683	0.0120889	0.540228
0.917926	0.313175	0.0894785	1.00595	0.596862	0.06876	1.09399	0.482644	0.0221036	1.30815			1.12164	0.805882	0.0964303	0.759645	0.994445	0.072344	0.767954	0.271499	0.022757	0.770191
1.87905	0.335544	0.0894785	0.754813	0.596862	0.068825	1.36749	0.482644	0.0400551	1.31005			1.12823	0.805882	0.0989679	0.760232	0.994445	0.079459	0.767954	0.344595	0.0412391	1.4944
1.40929	0.361355	0.0894785	0.747717	0.596862	0.069029	1.42695	0.482644	0.0414391	1.33421			1.12823	0.805882	0.121316	0.761315	1.09389	0.088558	0.767954	0.494776	0.0426641	1.05658
1.28117	0.37581	0.0894785	1.08004	0.598676	0.069029	1.64099	0.482644	0.049727	1.33631			1.12823	0.805882	0.134314	0.761315	0.818557	0.073798	0.767954	0.383977	0.0511969	1.12028
1.1744	0.427056	0.0894785	1.04407	0.601877	0.069135	2.05124	0.482644	0.0635386	1.33698			1.12823	0.805882	0.156699	0.762292	0.431089	0.034727	0.767954	0.424396	0.0654169	0.400099
1.1744	0.447392	0.0907753	0.852659	0.601877	0.069135	0.911661	0.482644	0.0932381	1.34513			1.12823	0.805882	0.208932	0.763179	0.446485	0.05209	0.774872	0.537568	0.0959942	0.916687
1.08407	0.469762	0.0910391	0.997178	0.601877	0.069135	1.36749	0.482644	0.124317	1.34872			1.12823	0.805882	0.116073	0.764725	0.48083	0.057878	0.775338	0.537568	0.127992	1.10496
1.04392	0.469762	0.0910391	1.20829	0.601877	0.069135	0.888869	0.482644	0.0303883	1.35372			1.12823	0.805882	0.149237	0.765071	0.48083	0.063784	0.776487	0.575965	0.031396	1.33621
1.00663	0.447392	0.0919615	0.940433	0.601877	0.069135	1.04573	0.482644	0.0322428	1.35817			1.12823	0.817561	0.0773029	0.766029	0.568254	0.078135	0.776487	0.67196	0.033312	1.04869
0.939524	0.50512	0.0921102	1.04645	0.601877	0.069135	1.36749	0.482644	0.00799623	1.37876			1.12823	0.817561	0.0587622	0.767143	0.694533	0.086817	0.779084	0.67196	0.00829497	0.515918
0.939524	0.421581	0.0921102	0.852659	0.601877	0.069135	1.36749	0.482644	0.143946	1.39803			1.12823	0.822671	0.0696441	0.774671	0.694533	0.091923	0.78034	0.733047	0.149324	0.584134
0.880804	0.438445	0.0921102	0.465087	0.601877	0.069135	0.638163	0.48432	0.0239911	1.40418			1.12823	0.822671	0.0752156	0.781349	0.735388	0.097669	0.783953	0.362645	0.0248874	0.43223
0.854113	0.456713	0.0921102	0.511596	0.601877	0.069135	0.638163	0.485239	0.0891842	1.44796			1.12823	0.822671	0.0767506	0.781349	0.769329	0.097669	0.783953	0.477838	0.0926841	1.44278
0.854113	0.47657	0.0921102	0.601877	0.601877	0.069135	0.736342	0.486219	0.0215353	1.4559			1.12823	0.822671	0.0989679	0.781349	0.781349	0.107772	0.783953	0.597298	0.0223987	0.429652
0.782937	0.430615	0.0921102	0.609042	0.601877	0.069159	0.736342	0.487267	0.0281399	1.45624			1.12823	0.827372	0.110611	0.781349	0.781349	0.090536	0.783953	0.597298	0.0292816	0.623443
0.704643	0.441657	0.0921102	0.639494	0.601877	0.069273	0.736342	0.48839	0.0506478	1.47327			1.12823	0.827372	0.110611	0.781349	0.781349	0.096731	0.783953	0.597298	0.0527027	1.29749
0.587202	0.637948	0.0921102	0.639494	0.601877	0.069352	0.736342	0.48839	0.025623	1.47595			1.12823	0.827372	0.115716	0.781349	0.781349	0.0662	0.783953	0.716757	0.0267552	1.6682
0.427056	0.313175	0.0921102	0.639494	0.601877	0.069586	0.870222	0.48839	0.0268136	1.50867			1.12823	0.835729	0.144645	0.781349	0.781349	0.077051	0.783953	0.796397	0.0279983	1.21184
1.26761	0.357914	0.0921102	0.639494	0.601877	0.069763	0.870222	0.48839	0.00569731	1.5276			1.14167	0.835729	0.156699	0.781349	0.833439	0.088455	0.783953	0.418108	0.00597238	1.33994
0.858705	0.368441	0.0921102	0.639494	0.601877	0.069842	0.870222	0.48839	0.018991	1.53071			1.14167	0.835729	0.156699	0.781349	0.892971	0.080655	0.783953	0.522635	0.0199079	0.280482
0.637948	0.368441	0.0921102	0.663179	0.601877	0.069971	0.957244	0.48839	0.0237431	1.54708			1.14913	0.835729	0.125359	0.781349	0.892971	0.042746	0.783953	0.570148	0.0248894	1.11204
0.492132	0.37581	0.0921102	0.673152	0.601877	0.070043	0.957244	0.48839	0.0474861	1.57573			1.14913	0.835729	0.128208	0.781349	0.892971	0.074883	0.783953	0.627162	0.0497788	0.743935
1.13882	0.417566	0.0921102	0.673152	0.601877	0.070082	0.957244	0.48839	0.0854682	1.57573			1.15716	0.835729	0.156699	0.781349	1.0418	0.094709	0.783953	0.696847	0.0895946	1.58998
0.963614	0.481807	0.0932067	0.673152	0.601877	0.070082	1.00763	0.48839	0.170936	1.61475			1.15716	0.835729	0.116073	0.781349	1.0418	0.100819	0.783953	0.696847	0.179189	0.184815
0.963614	0.544652	0.0939524	0.691345	0.601877	0.070216	1.0636	0.48839	0.014946	1.64302			1.15716	0.835729	0.0619909	0.781349	1.25016	0.033918	0.783953	0.783953	0.0157191	0.285726
0.835132	0.596523	0.0939524	0.69763	0.601877	0.070216	1.24858	0.48839	0.0911661	1.71897			1.15716	0.835729	0.112823	0.781349	1.38907	0.072923	0.783953	0.783953	0.0959942	0.509217
0.782937	0.626349	0.0939524	0.69763	0.601877	0.070403	1.36749	0.48839	0.0667069	1.77269			1.15716	0.835729	0.115126	0.781349	0.535782	0.075614	0.783953	0.454659	0.0702703	0.700174
2.05521	0.576901	0.0939524	0.69763	0.603568	0.070488	1.32114	0.48839	0.0471549	1.80083			1.16142	0.840175	0.165917	0.781349	0.781349	0.063326	0.785676	0.298649	0.0497748	0.823734
0.822083	0.376969	0.0949014	0.69763	0.604613	0.070565	1.14488	0.48839	0.0471549	1.98091			1.16142	0.842934	0.0752156	0.781349	0.883265	0.113651	0.786685	0.383977	0.0497748	0.716457
1.09611	0.484675	0.0949014	0.721481	0.605837	0.071052	1.49181	0.48839	0.0943098	2.06814			1.17002	0.842934	0.110611	0.781349	0.586012	0.042006	0.786685	0.413514	0.0995496	0.668348
1.20452	0.370865	0.0949014	0.722253	0.605837	0.071052	0.762639	0.48839	0.0385209	2.06814			1.17524	0.846176	0.110611	0.781349	0.639286	0.093014	0.787347	0.413514	0.0407248	1.3367
0.978671	0.521958	0.0949014	0.730851	0.605837	0.071055	1.07446	0.48839	0.0260475	2.36359			1.17524	0.846176	0.134314	0.781349	1.00459	0.053886	0.788433	0.413514	0.0275676	0.787696
0.978671	0.563714	0.0949014	0.730851	0.606978	0.071055	1.02562	0.48839	0.0651186				1.17524	0.846176	0.208932	0.781349	0.662963	0.062508	0.790541	0.488698	0.0689189
0.824144	0.534688	0.0949014	0.730851	0.606978	0.071055	1.13958	0.48839	0.0308369				1.17524	0.849209	0.221222	0.781349	0.705735	0.065112	0.790541	0.597298	0.0327106
0.782937	0.269978	0.0958698	0.730851	0.609042	0.071055	1.36749	0.48839	0.0781424				1.17524	0.854723	0.115126	0.781349	0.5209	0.067943	0.790541	0.597298	0.082958
0.782937	0.301129	0.0963614	0.746077	0.609042	0.071055	1.46517	0.48839	0.0058434				1.17524	0.854723	0.139288	0.781349	0.651125	0.078135	0.790541	0.67196	0.00622123
0.782937	0.35588	0.0978671	0.757919	0.609042	0.071055	1.1233	0.48839	0.0210383				1.17524	0.854723	0.0348221	0.781349	0.651125	0.078135	0.792568	0.67196	0.0223987
0.782937	0.38192	0.0978671	0.7594	0.609042	0.071055	0.607774	0.48839	0.022206				1.17524	0.854723	0.125359	0.781349	0.651125	0.078135	0.796397	0.895946	0.0236418
0.745654	0.391468	0.0978671	0.76048	0.609042	0.071055	0.781424	0.48839	0.0257088				1.17524	0.854723	0.125359	0.781349	0.669728	0.091923	0.796397	0.692322	0.0273712
0.86123	0.460551	0.0978671	0.767393	0.609042	0.071055	0.841533	0.48839	0.0350639				1.18196	0.854723	0.134314	0.781349	0.710318	0.094709	0.796397	0.518706	0.0373311
0.858705	0.489335	0.0978671	0.767393	0.609042	0.071055	0.911661	0.48839	0.0374061				1.18395	0.854723	0.13626	0.781349	0.781349	0.097669	0.796397	1.02394	0.0398248
0.671089	0.489335	0.0978671	0.767393	0.609042	0.071061	0.911661	0.48839	0.0455848				1.18762	0.854723	0.150431	0.781349	0.781349	0.043412	0.796397	0.49597	0.0485323
1.48758	0.521958	0.0978671	0.799368	0.609042	0.071452	1.09399	0.490233	0.0841533				1.19091	0.854723	0.163512	0.781349	0.781349	0.066216	0.796397	0.298649	0.0895946
1.50788	0.539956	0.0978671	0.799368	0.609042	0.071544	1.21555	0.490894	0.105192				1.19244	0.854723	0.170945	0.781349	0.781349	0.04875	0.796397	0.344595	0.111993
1.04392	0.501079	0.0978671	0.807783	0.609042	0.071623	1.27425	0.492297	0.105192				1.19661	0.859607	0.188039	0.781349	0.781349	0.091157	0.798561	0.373311	0.111993
0.996465	0.422537	0.0978671	0.807783	0.609042	0.071798	0.830263	0.492297	0.0882253				1.19661	0.863963	0.188039	0.781349	0.868166	0.059528	0.801636	0.407248	0.0943101
0.996465	0.55924	0.0978671	0.813902	0.609042	0.071894	0.830263	0.492297	0.0566836				1.19661	0.865969	0.188039	0.781349	0.868166	0.062221	0.801636	0.407248	0.0607421
0.913426	0.361012	0.0978671	0.813902	0.609042	0.071894	0.615371	0.493816	0.021105				1.19661	0.867048	0.208932	0.781349	0.868166	0.099554	0.806352	0.407248	0.0226267
0.913426	0.454608	0.0981802	0.813902	0.609042	0.071894	0.615371	0.493816	0.0295454				1.19661	0.867873	0.0589503	0.781349	0.868166	0.124443	0.806352	0.447973	0.0316758
1.44843	0.268435	0.0985978	0.827581	0.609042	0.072056	0.769214	0.49727	0.0396724				1.19956	0.867873	0.0968743	0.781349	0.976687	0.069453	0.806352	0.447973	0.042533
0.720302	0.293601	0.0994205	0.852659	0.609042	0.072056	0.820495	0.49727	0.0759718				1.20136	0.867873	0.109008	0.781349	0.976687	0.080138	0.806352	0.447973	0.0814497
1.00663	0.303072	0.0999494	0.852659	0.609849	0.072056	0.848788	0.49727	0.0263125				1.20882	0.867873	0.148452	0.781349	0.562572	0.094709	0.806352	0.497748	0.0282725
1.74636	0.469762	0.101024	0.852659	0.61169	0.072242	0.879102	0.49727	0.0145311				1.21172	0.867873	0.104466	0.781349	1.07436	0.058844	0.806352	0.497748	0.0156407
0.745654	0.569408	0.101024	0.852659	0.612849	0.072242	1.02562	0.49727	0.118912				1.21316	0.867873	0.110611	0.781349	1.12319	0.117689	0.806352	0.497748	0.127992
1.32497	0.473404	0.101024	0.852659	0.613915	0.072344	1.11886	0.49727	0.0536271				1.21672	0.873039	0.125359	0.781349	0.375048	0.042274	0.806352	0.559966	0.057803
1.14831	0.481807	0.101024	0.852659	0.613915	0.072493	1.53843	0.49727	0.043413				1.21672	0.8746	0.134314	0.781349	0.493484	0.073415	0.806352	0.559966	0.0468474
0.956923	0.36537	0.101024	0.852659	0.613915	0.072632	0.83814	0.49727	0.048839				1.21672	0.877516	0.139288	0.781349	0.62508	0.053246	0.810618	0.559966	0.0527027
0.956923	0.498232	0.101024	0.852659	0.613915	0.072913	1.93058	0.49727	0.0303887				1.21672	0.877516	0.156699	0.781349	0.669728	0.0683	0.811423	0.559966	0.0331832
1.01782	0.576901	0.101024	0.852659	0.613915	0.072954	0.762639	0.49727	0.0651186				1.22225	0.877516	0.156699	0.781349	0.852381	0.095503	0.811951	0.559966	0.0711068
1.06938	0.313175	0.102659	0.852659	0.613915	0.073085	0.471549	0.49727	0.00303857				1.22444	0.88489	0.112071	0.781349	0.852381	0.063784	0.814497	0.559966	0.00331799
1.02122	0.455527	0.103146	0.852659	0.613915	0.073085	0.719732	0.49727	0.0173632				1.22634	0.88489	0.157645	0.781349	0.852381	0.067943	0.814497	0.559966	0.0189599
1.56587	0.521958	0.103407	0.852659	0.613915	0.073085	0.804407	0.49727	0.0253259				1.25359	0.88489	0.131627	0.781349	0.937619	0.067943	0.814497	0.639962	0.0276549
1.27227	0.626349	0.104392	0.852659	0.613915	0.073085	0.804407	0.49727	0.0265909				1.25359	0.88489	0.0737408	0.781349	1.0418	0.082247	0.814497	0.639962	0.0290361
1.0893	0.357914	0.104392	0.870801	0.613915	0.073085	0.854682	0.49727	0.0283618				1.25359	0.88489	0.0975017	0.781349	1.17202	0.086817	0.814497	0.639962	0.0309699
1.04392	0.544652	0.104392	0.882061	0.613915	0.073085	1.05192	0.49727	0.0316906				1.25359	0.88489	0.129682	0.781349	1.17202	0.086817	0.814497	0.746622	0.0346049
1.04392	0.447392	0.104392	0.885454	0.61521	0.073085	1.43587	0.49727	0.0319036				1.25359	0.888912	0.134314	0.781349	0.781349	0.111621	0.818038	0.746622	0.0348374
1.04392	0.287609	0.104392	0.895292	0.617443	0.073085	2.05124	0.49727	0.0324141				1.25359	0.890711	0.134314	0.781349	0.575731	0.075614	0.818038	0.746622	0.0353948
1.04392	0.595032	0.104392	0.895292	0.617443	0.073085	1.36749	0.49727	0.0354545				1.25359	0.893186	0.163512	0.781349	0.683681	0.076229	0.821247	0.895946	0.0387148
0.894785	0.460551	0.104392	0.895292	0.617443	0.073085	0.835689	0.49727	0.0395068				1.25359	0.895424	0.170945	0.781349	0.781349	0.111621	0.821284	0.895946	0.0431398
0.894785	0.50512	0.104392	0.902816	0.617443	0.073237	0.884847	0.49727	0.045583				1.25359	0.895424	0.179085	0.781349	0.841453	0.072705	0.821284	0.378288	0.0497748
0.876889	0.453279	0.104392	0.902816	0.617443	0.073425	1.00283	0.49727	0.0496308				1.25359	0.899317	0.188039	0.781349	0.841453	0.119616	0.821284	0.660171	0.0541948
0.809934	0.506606	0.104392	0.913564	0.617443	0.073505	1.15711	0.49727	0.0526758				1.25359	0.899317	0.188039	0.781349	0.841453	0.073712	0.821284	0.733047	0.0575198
0.808193	0.506606	0.104396	0.913564	0.617443	0.073611	1.50424	0.49727	0.0546997				1.25359	0.899317	0.181082	0.781349	1.0418	0.080138	0.821284	0.733047	0.0597297
0.782937	0.555632	0.105092	0.913564	0.617443	0.073635	1.61866	0.49727	0.0562176				1.25359	0.899317	0.149237	0.781349	1.21543	0.098966	0.824839	0.895946	0.0613872
0.782937	0.662485	0.105961	0.920872	0.617443	0.0739	0.713474	0.49727	0.0577355				1.25359	0.899317	0.222678	0.781349	1.21543	0.075244	0.827027	0.727956	0.0630447
0.782937	0.376412	0.107991	0.920872	0.618866	0.0739	0.745904	0.49727	0.0781424				1.25359	0.904034	0.0964303	0.781349	0.808293	0.090293	0.827027	0.895946	0.0853282
1.42352	0.434965	0.107991	0.930174	0.618866	0.074144	0.781424	0.49727	0.0781424				1.25359	0.904034	0.110611	0.781349	1.23371	0.148828	0.827027	0.398198	0.0853282
1.1744	0.377969	0.107991	0.930174	0.620116	0.0744	0.965288	0.49727	0.0841533				1.25359	0.907775	0.117524	0.781349	0.543547	0.103024	0.827027	0.430054	0.0918919
1.1744	0.489335	0.107991	0.930174	0.620116	0.074504	1.09399	0.49727	0.100278				1.25359	0.909867	0.139288	0.781349	0.62508	0.05209	0.827027	0.447973	0.1095
1.1744	0.618108	0.107991	0.947399	0.620116	0.074685	1.09399	0.49727	0.109399				1.25359	0.909867	0.144645	0.781349	0.735388	0.067943	0.827027	0.447973	0.119459
1.04392	0.439543	0.107991	0.950106	0.620116	0.07474	1.17214	0.49727	0.109399				1.25359	0.911705	0.170945	0.781349	1.38907	0.06849	0.827027	0.447973	0.119459
1.04392	0.463962	0.107991	0.959242	0.621223	0.074795	1.10282	0.49727	0.135231				1.25359	0.911705	0.170945	0.781349	0.632521	0.093018	0.82958	0.447973	0.147667
1.04392	0.50512	0.108737	0.959242	0.622211	0.075235	0.658422	0.49727	0.136749				1.25359	0.917264	0.142448	0.781349	0.937619	0.05041	0.83195	0.447973	0.149324
1.01024	0.284704	0.108741	0.959242	0.622211	0.075235	0.740725	0.49727	0.164099				1.25359	0.940195	0.195874	0.781349	1.17202	0.05209	0.83195	0.511969	0.179189
0.988973	0.303072	0.109247	0.959242	0.622729	0.075235	0.888869	0.49727	0.0441126				1.25359	0.940195	0.120025	0.781349	0.564308	0.057878	0.83195	0.511969	0.0484295
0.978671	0.326224	0.109247	0.967884	0.623897	0.075235	0.935652	0.499243	0.0788937				1.25359	0.940195	0.161176	0.781349	0.919235	0.071032	0.83195	0.511969	0.0867045
0.939524	0.329658	0.109365	0.967884	0.625284	0.075235	0.987633	0.49966	0.0581911				1.25359	0.940195	0.0656659	0.781349	0.613917	0.086817	0.83195	0.511969	0.0639962
0.854113	0.341645	0.109886	0.97805	0.625284	0.075235	1.18516	0.500302	0.0427341				1.25359	0.940195	0.127484	0.781349	0.859484	0.089297	0.83195	0.511969	0.0471551
0.854113	0.345023	0.109886	0.983838	0.626444	0.075235	1.26981	0.500302	0.128202				1.25359	0.940195	0.153501	0.781349	0.937619	0.094709	0.83195	0.597298	0.141465
0.816977	0.347972	0.110273	0.983838	0.626444	0.075235	1.36749	0.500772	0.0320753				1.25359	0.940195	0.132422	0.781349	0.986968	0.097669	0.83195	0.597298	0.0354627
0.745654	0.347972	0.110273	0.994769	0.627429	0.075235	0.589073	0.501414	0.0283195				1.25359	0.940195	0.180807	0.781349	0.451446	0.097669	0.836217	0.597298	0.0313995
0.626349	0.352321	0.110721	0.994769	0.627429	0.075235	0.598278	0.501414	0.0414391				1.25359	0.940195	0.146257	0.781349	0.752411	0.10418	0.836217	0.597298	0.045946
0.626349	0.361355	0.111848	1.00769	0.627429	0.075235	1.00763	0.502344	0.124317				1.25359	0.940195	0.0817561	0.781349	0.923413	0.060104	0.836217	0.597298	0.137838
1.0276	0.361355	0.111848	1.02319	0.627429	0.075235	1.12617	0.503813	0.124317				1.27381	0.940195	0.107451	0.781349	1.06922	0.066973	0.836217	0.597298	0.137838
1.14429	0.361355	0.111848	1.02319	0.627429	0.075235	1.36749	0.503813	0.0224179				1.27598	0.940195	0.110611	0.781349	1.26969	0.074414	0.836217	0.597298	0.0248874
0.939524	0.368441	0.111848	1.02319	0.628275	0.075787	0.707323	0.503813	0.00580782				1.28208	0.940195	0.139288	0.781349	0.781349	0.083339	0.83995	0.597298	0.00646873
1.27227	0.372827	0.111848	1.02319	0.628275	0.076166	0.754478	0.503813	0.0366488				1.28658	0.940195	0.144645	0.781349	0.911574	0.077552	0.843244	0.597298	0.0408193
0.848181	0.37581	0.111848	1.02319	0.628275	0.076295	1.45866	0.503813	0.0402203				1.28658	0.940195	0.170945	0.781349	1.09389	0.088558	0.843244	0.716757	0.0447973
1.14831	0.377969	0.111848	1.02319	0.629011	0.076358	0.784626	0.503813	0.0437919				1.29277	0.940195	0.170945	0.781349	0.601038	0.069453	0.847517	0.716757	0.0487753
0.906558	0.391468	0.111848	1.02319	0.629011	0.076358	0.559428	0.503813	0.0804407				1.29277	0.940195	0.188039	0.781349	0.756145	0.097669	0.848791	0.716757	0.0895946
0.820219	0.391468	0.111848	1.03702	0.631599	0.076358	1.11886	0.503813	0.160881				1.29277	0.940195	0.235049	0.781349	0.664978	0.10418	0.848791	0.716757	0.179189
1.42352	0.391468	0.113056	1.04943	0.632902	0.076586	0.683746	0.503813	0.0586068				1.29682	0.940195	0.0905095	0.781349	0.694533	0.096463	0.851149	0.716757	0.065557
1.56587	0.391468	0.113095	1.06582	0.634537	0.076739	0.683746	0.503813	0.0841533				1.30181	0.940195	0.108649	0.781349	0.675762	0.117202	0.856992	0.716757	0.0943101
1.40929	0.391468	0.113196	1.07704	0.639494	0.076739	0.716305	0.503813	0.0759718				1.30181	0.940195	0.13119	0.781349	0.31254	0.106548	0.856992	0.716757	0.0853282
1.12743	0.400168	0.113469	1.09628	0.639494	0.076905	0.763251	0.503813	0.0759718				1.30181	0.940195	0.159355	0.781349	0.390675	0.07987	0.860108	0.716757	0.0853282
1.00663	0.424091	0.113882	1.09628	0.639494	0.076932	0.863679	0.503813	0.113958				1.30181	0.940195	0.115716	0.781349	0.390675	0.057878	0.860108	0.895946	0.127992
0.880804	0.434965	0.114065	1.09628	0.639494	0.076932	0.6977	0.503813	0.00633149				1.30181	0.940195	0.088056	0.781349	0.446485	0.109663	0.861487	0.895946	0.00711125
0.828992	0.434965	0.114576	1.11007	0.639494	0.077125	1.06835	0.503813	0.00759528				1.30181	0.940195	0.144645	0.781349	0.463022	0.10535	0.861487	0.895946	0.00853069
0.671089	0.438445	0.114576	1.11216	0.639494	0.077141	0.670845	0.503813	0.0227915				1.30181	0.940195	0.161176	0.781349	0.48083	0.094253	0.862763	0.895946	0.0255985
1.2179	0.438445	0.114576	1.16272	0.639494	0.077275	0.901962	0.503813	0.0253214				1.31627	0.940195	0.161176	0.781349	0.502296	0.094416	0.867948	0.895946	0.0284399
1.2179	0.447392	0.114576	1.1806	0.639494	0.077514	0.797703	0.505109	0.039247				1.31627	0.940195	0.235049	0.781349	0.5209	0.046881	0.87511	0.895946	0.0440806
0.996465	0.447392	0.115138	1.1854	0.639494	0.077514	1.10359	0.506478	0.0569788				1.31627	0.940195	0.113277	0.781349	0.5209	0.055811	0.876884	1.02394	0.0639962
0.913426	0.460551	0.115462	1.19372	0.639494	0.077514	1.09399	0.506478	0.0607736				1.31627	0.940195	0.217884	0.781349	0.5209	0.071032	0.881259	0.468336	0.0682583
0.782937	0.463962	0.115979	1.19372	0.639494	0.077514	0.654855	0.506478	0.142872				1.31627	0.940195	0.059689	0.781349	0.5209	0.071032	0.882962	0.460081	0.160811
0.730741	0.467015	0.115991	1.20375	0.639494	0.077514	0.455831	0.507925	0.149181				1.31627	0.940195	0.121316	0.781349	0.5209	0.074414	0.895946	0.344595	0.16799
0.730741	0.469762	0.115991	1.24619	0.639494	0.077514	0.49727	0.507925	0.0308788				1.31627	0.940195	0.156699	0.781349	0.5209	0.074414	0.895946	0.516892	0.0348424
0.730741	0.469762	0.115991	1.24779	0.639494	0.077514	0.512809	0.508834	0.0735211				1.31627	0.940195	0.170945	0.781349	0.5209	0.076854	0.895946	0.751439	0.082958
1.2527	0.469762	0.115991	1.27899	0.639494	0.077514	0.520949	0.508834	0.0273498				1.32733	0.940195	0.197936	0.781349	0.5209	0.078135	0.895946	0.246385	0.0308947
1.10532	0.469762	0.116814	1.27899	0.639494	0.077514	0.531802	0.508834	0.0151936				1.32733	0.940195	0.0409142	0.781349	0.532738	0.082247	0.895946	0.57973	0.017194
0.86993	0.481807	0.117441	1.27899	0.639494	0.077514	0.546997	0.509458	0.0327874				1.34314	0.940195	0.0909867	0.781349	0.568254	0.086817	0.895946	0.597298	0.0371044
1.30489	0.481807	0.117441	1.30873	0.639494	0.077514	0.546997	0.510931	0.0399883				1.34314	0.940195	0.0956131	0.781349	0.57299	0.086817	0.895946	0.368919	0.0452534
1.11848	0.498232	0.117441	1.53479	0.639494	0.077514	0.546997	0.512809	0.0559808				1.34314	0.940195	0.112823	0.781349	0.586012	0.088455	0.895946	0.391976	0.0633516
1.11848	0.498232	0.117441	1.87585	0.639494	0.077514	0.546997	0.512809	0.143946				1.34314	0.940195	0.181973	0.781349	0.62508	0.111621	0.895946	0.447973	0.162899
1.11848	0.521958	0.117441	1.91848	0.639494	0.077514	0.546997	0.512809	0.0607774				1.34314	0.940195	0.225647	0.781349	0.62508	0.142064	0.895946	0.482433	0.0689189
0.978671	0.521958	0.118179	2.04638	0.639494	0.077694	0.581911	0.512809	0.0344818				1.34314	0.940195	0.0964303	0.781349	0.62508	0.037472	0.895946	0.482433	0.0391588
0.949014	0.521958	0.119143	2.09289	0.639494	0.077789	0.586068	0.512809	0.0862382				1.34314	0.940195	0.118583	0.781349	0.62508	0.069456	0.895946	0.522635	0.0979941
0.86993	0.521958	0.120452	0.856681	0.639494	0.078305	0.586068	0.512809	0.0695335				1.34314	0.940195	0.0606578	0.786891	0.62508	0.067943	0.895946	0.570148	0.0790541
0.86993	0.521958	0.120452	0.724383	0.639494	0.078305	0.586068	0.512809	0.0437597				1.34314	0.940195	0.0723227	0.793752	0.669728	0.090156	0.895946	0.627162	0.0497748
0.824144	0.521958	0.120452	1.10615	0.639494	0.078707	0.586068	0.512809	0.0414391				1.34314	0.940195	0.117524	0.793752	0.669728	0.062508	0.895946	0.627162	0.0471551
0.782937	0.544652	0.120452	0.92457	0.639494	0.078707	0.586068	0.512809	0.0683746				1.34314	0.940195	0.120025	0.794593	0.67717	0.089297	0.895946	0.627162	0.0779084
0.745654	0.548056	0.120452	0.989085	0.639494	0.078947	0.586068	0.512809	0.0021704				1.34314	0.940195	0.125359	0.795057	0.694533	0.0766	0.895946	0.627162	0.00248849
0.680814	0.569408	0.120452	0.797292	0.639494	0.079086	0.586068	0.512809	0.0115781				1.34314	0.940195	0.125359	0.797974	0.694533	0.044449	0.895946	0.696847	0.0132749
1.3852	0.58161	0.120452	0.913564	0.639494	0.079113	0.586068	0.512809	0.0137465				1.35153	0.940195	0.129682	0.801384	0.694533	0.091923	0.895946	0.696847	0.0157612
0.848181	0.587202	0.120452	1.02319	0.639494	0.079284	0.586068	0.512809	0.0390712				1.35806	0.940195	0.136756	0.801384	0.721246	0.07079	0.895946	0.783953	0.0447973
1.13882	0.587202	0.120452	1.31178	0.639494	0.079579	0.598278	0.512809	0.0412396				1.36756	0.940195	0.147482	0.801384	0.721246	0.064821	0.895946	0.783953	0.0472836
1.13882	0.587202	0.120452	0.996265	0.639494	0.079799	0.601696	0.512809	0.0412396				1.36756	0.940195	0.150431	0.803054	0.735388	0.0975	0.895946	0.895946	0.0472836
1.04392	0.596523	0.120452	1.24442	0.639494	0.079937	0.601696	0.512809	0.0651186				1.36756	0.940195	0.170945	0.803674	0.750095	0.032556	0.895946	0.895946	0.0746622
0.835132	0.671089	0.120452	0.836262	0.639494	0.079937	0.607774	0.512809	0.0716273				1.36756	0.940195	0.176287	0.805027	0.781349	0.039067	0.895946	0.363701	0.0821247
0.835132	0.782937	0.120452	0.896611	0.639494	0.079937	0.607774	0.512809	0.0759739				1.36756	0.940195	0.208932	0.805027	0.781349	0.043408	0.895946	0.542998	0.0871084
0.736882	1.04392	0.120452	0.909503	0.639494	0.079937	0.607774	0.512809	0.0770582				1.36756	0.940195	0.213681	0.806554	0.781349	0.057878	0.895946	0.639962	0.0883515
0.695944	0.578169	0.120452	1.13688	0.639494	0.079937	0.607774	0.512809	0.097678				1.36756	0.9602	0.221222	0.806554	0.781349	0.060104	0.895946	0.746622	0.111993
1.04392	0.809934	0.120452	0.922062	0.639494	0.079937	0.607774	0.512809	0.097678				1.38151	0.972616	0.235049	0.807394	0.781349	0.063353	0.895946	0.415975	0.111993
1.09611	0.484675	0.122016	0.752346	0.639494	0.079937	0.621587	0.512809	0.102015				1.38555	0.977803	0.101643	0.808293	0.859484	0.071032	0.895946	0.613016	0.116966
0.996465	0.647948	0.122334	0.892318	0.639494	0.079937	0.621587	0.512809	0.106352				1.38555	0.981073	0.140328	0.808293	0.868166	0.083716	0.895946	0.477838	0.121938
0.782937	0.506606	0.122814	0.935846	0.639494	0.079937	0.621587	0.512809	0.110708				1.38555	0.984967	0.144645	0.808293	0.868166	0.086817	0.895946	0.955676	0.126933
0.745654	0.55924	0.123622	0.862574	0.639494	0.079937	0.621587	0.512809	0.112877				1.39288	0.989679	0.141029	0.809255	0.892971	0.091923	0.895946	1.1027	0.129419
1.08407	0.521958	0.123622	0.932145	0.639494	0.079937	0.621587	0.512809	0.146517				1.41029	0.995501	0.144645	0.809591	0.892971	0.107772	0.895946	0.415195	0.16799
1.1744	0.542033	0.123622	0.852659	0.639494	0.079937	0.63272	0.512809	0.0390712				1.41029	0.995501	0.148452	0.810288	0.892971	0.115755	0.895946	0.362645	0.0447973
1.04392	0.556297	0.12527	1.0852	0.639494	0.079937	0.638163	0.512809	0.0739185				1.41029	0.995501	0.170945	0.810288	0.892971	0.173633	0.895946	0.537568	0.0853282
0.939524	0.417566	0.12527	1.27899	0.639494	0.080778	0.643525	0.512809	0.0816413				1.41029	1.00288	0.188039	0.810288	0.892971	0.117202	0.895946	0.575965	0.0943101
0.939524	0.463962	0.12527	1.00769	0.639494	0.081206	0.70907	0.512809	0.0400128				1.41029	1.00288	0.221222	0.812603	0.892971	0.048834	0.895946	0.597298	0.0462624
0.939524	0.434965	0.12527	1.18763	0.639494	0.081206	0.713474	0.512809	0.045583				1.41029	1.00735	0.221222	0.812603	0.927852	0.055811	0.895946	0.62027	0.0527027
0.939524	0.57288	0.12527	1.18763	0.639494	0.081206	0.713474	0.512809	0.0502754				1.41029	1.00735	0.221222	0.812603	0.937619	0.063784	0.895946	0.701175	0.0581783
0.939524	0.353584	0.12628	0.877021	0.639494	0.081206	0.723966	0.512809	0.0171769				1.41029	1.01252	0.213681	0.815321	0.937619	0.080138	0.895946	0.806352	0.0199107
0.854113	0.36537	0.126963	1.02319	0.639494	0.081206	0.736342	0.512809	0.031708				1.41029	1.01252	0.108484	0.815321	0.937619	0.091923	0.895946	0.806352	0.0367545
0.838861	0.413627	0.130476	1.05847	0.639494	0.081206	0.736342	0.512809	0.0701278				1.41029	1.01252	0.0783418	0.815321	0.948782	0.122565	0.895946	0.33598	0.0814497
0.782937	0.47657	0.130489	1.27899	0.639494	0.081349	0.736342	0.512809	0.0204184				1.41029	1.01252	0.110611	0.815321	0.961661	0.097669	0.895946	0.346818	0.0237824
0.782937	0.548056	0.130489	0.781604	0.639494	0.081717	0.745904	0.512809	0.0360847				1.41029	1.01252	0.121316	0.818557	0.976687	0.074883	0.895946	0.383977	0.0420298
0.782937	0.548056	0.130489	0.937925	0.639494	0.081727	0.745904	0.512809	0.0384607				1.41029	1.01252	0.139288	0.818557	0.976687	0.079885	0.895946	0.383977	0.0447973
0.722711	0.548056	0.130489	1.00492	0.639494	0.081986	0.745904	0.512809	0.0427341				1.41029	1.01252	0.179085	0.818557	0.976687	0.082247	0.895946	0.413514	0.0497748
1.2179	0.576901	0.130489	1.0618	0.639494	0.082034	0.745904	0.512809	0.0693233				1.423	1.01252	0.188039	0.818557	0.976687	0.07253	0.895946	0.447973	0.0807447
1.19305	0.608951	0.130489	1.17241	0.639494	0.082074	0.745904	0.512809	0.0239911				1.43268	1.01252	0.192861	0.818557	1.01575	0.094709	0.895946	0.447973	0.0279983
1.56587	0.540938	0.130489	0.951806	0.639494	0.082294	0.745904	0.512809	0.0959643				1.44645	1.02078	0.197936	0.819776	1.0418	0.114344	0.895946	0.447973	0.111993
1.56587	0.408489	0.130489	0.775145	0.639494	0.082418	0.745904	0.512809	0.10006				1.44645	1.02567	0.235049	0.822473	1.0418	0.067134	0.895946	0.447973	0.116863
1.20452	0.427056	0.130489	0.775145	0.639494	0.082515	0.759717	0.512809	0.109399				1.44645	1.02567	0.235049	0.822473	1.0418	0.062508	0.895946	0.447973	0.127992
1.11848	0.447392	0.130489	0.983838	0.639494	0.082515	0.769214	0.512809	0.109399				1.44645	1.02567	0.0956131	0.822473	1.0418	0.065112	0.895946	0.488698	0.127992
0.86993	0.507851	0.130489	1.0303	0.639494	0.082515	0.781424	0.512809	0.0174275				1.44645	1.02567	0.117524	0.823969	1.07436	0.067943	0.895946	0.537568	0.0204323
0.626349	0.428751	0.130489	1.37737	0.639494	0.082515	0.781424	0.512809	0.0281542				1.44645	1.02974	0.194523	0.825577	1.11621	0.071032	0.895946	0.537568	0.0330085
1.33099	0.41011	0.130489	0.677112	0.639494	0.082515	0.781424	0.512809	0.0402203				1.45303	1.03421	0.208932	0.827311	1.11621	0.10418	0.895946	0.537568	0.0471551
1.2179	0.441657	0.133672	0.742639	0.639494	0.082515	0.781424	0.512809	0.0402203				1.46253	1.03421	0.190764	0.827311	1.11621	0.111621	0.895946	0.537568	0.0471551
1.1538	0.538269	0.134218	0.837156	0.639494	0.082515	0.781424	0.512809	0.0804407				1.46253	1.03421	0.110611	0.827311	1.11621	0.115755	0.895946	0.537568	0.0943101
0.996465	0.313175	0.134218	0.920872	0.639494	0.082692	0.781424	0.512809	0.13149				1.46253	1.03746	0.179085	0.827311	1.17202	0.050518	0.895946	0.537568	0.154473
0.748896	0.544652	0.134218	1.04645	0.639494	0.08279	0.781424	0.512809	0.0845871				1.47745	1.03746	0.188039	0.827311	1.17202	0.083091	0.895946	0.537568	0.0995496
0.880804	0.539071	0.134218	1.09628	0.639494	0.0829	0.804407	0.516608	0.00675313				1.49325	1.03916	0.194523	0.827311	1.17202	0.121547	0.895946	0.537568	0.00796407
1.2527	0.391468	0.134218	1.09333	0.639494	0.083412	0.820495	0.516608	0.0139294				1.50431	1.04466	0.216968	0.82823	1.17202	0.097669	0.895946	0.537568	0.0164272
1.2527	0.412072	0.134218	0.737044	0.639494	0.083868	0.820495	0.517429	0.0165436				1.50431	1.04466	0.216968	0.830184	1.17202	0.092834	0.895946	0.537568	0.0195101
1.04392	0.460551	0.134822	1.03537	0.639494	0.083868	0.820495	0.517429	0.0194184				1.50431	1.04466	0.0588733	0.830184	1.17202	0.142064	0.895946	0.597298	0.0229004
1.04392	0.521958	0.136163	1.11502	0.639494	0.084329	0.820495	0.517989	0.0270118				1.50431	1.04466	0.0759754	0.830184	1.27857	0.069972	0.895946	0.597298	0.0318554
1.04392	0.55924	0.136163	1.35893	0.639494	0.084329	0.835689	0.518704	0.0320753				1.50431	1.04466	0.110611	0.830184	1.30225	0.082247	0.895946	0.610872	0.0378269
1.04392	0.652447	0.136163	0.913564	0.639494	0.084329	0.835689	0.518704	0.0489562				1.50431	1.04466	0.197936	0.831223	1.33946	0.093762	0.895946	0.67196	0.0577348
0.894785	0.782937	0.136163	0.933569	0.639494	0.084329	0.841533	0.518704	0.0557101				1.50431	1.04466	0.235049	0.831223	1.38907	0.101915	0.895946	0.67196	0.0656997
0.894785	0.567629	0.137014	0.553076	0.639494	0.084329	0.854682	0.518704	0.0607774				1.50431	1.04868	0.0731263	0.833439	1.5627	0.133946	0.895946	0.67196	0.0716757
0.782937	0.47657	0.13981	0.757919	0.639494	0.085266	0.854682	0.519048	0.0868249				1.50431	1.05302	0.162103	0.833439	1.5627	0.043408	0.895946	0.67196	0.102394
0.695944	0.542033	0.142352	0.78707	0.639494	0.085266	0.854682	0.519647	0.11142				1.50431	1.05772	0.0854723	0.833439	1.5627	0.053886	0.895946	0.67196	0.131399
1.05802	0.535693	0.142352	0.852659	0.645703	0.085266	0.854682	0.520949	0.151944				1.51644	1.06283	0.101643	0.833439	0.73873	0.078135	0.895946	0.67196	0.179189
1.1744	0.475354	0.142352	0.930174	0.6478	0.085266	0.854682	0.520949	0.151944				1.5385	1.06555	0.117524	0.833439	0.909631	0.08447	0.895946	0.67196	0.179189
1.00663	0.417566	0.142352	0.974468	0.649039	0.085266	0.854682	0.520949	0.151944				1.5385	1.07451	0.134314	0.833439	0.717997	0.085238	0.895946	0.67196	0.179189
0.880804	0.417566	0.142352	1.02319	0.651122	0.085266	0.854682	0.520949	0.0633098				1.5385	1.07451	0.150431	0.833439	0.599391	0.091157	0.895946	0.723649	0.0746622
0.64373	0.447392	0.142352	1.07704	0.651122	0.085266	0.875195	0.520949	0.101296				1.54606	1.07451	0.150431	0.833439	0.951208	0.091923	0.895946	0.827027	0.119459
0.652421	0.447392	0.142352	1.11621	0.653101	0.085266	0.879102	0.520949	0.070907				1.56693	1.07451	0.152464	0.833439	0.669728	0.097669	0.895946	0.895946	0.0836217
1.11848	0.463962	0.142352	1.13688	0.653101	0.085266	0.879102	0.520949	0.0911661				1.56699	1.07451	0.156699	0.833439	1.10308	0.10418	0.895946	0.895946	0.107945
0.939524	0.481807	0.142352	1.13688	0.654366	0.085266	0.888869	0.520949	0.0321763				1.56699	1.07451	0.163512	0.833439	0.781349	0.10418	0.895946	0.895946	0.0381254
1.14831	0.521958	0.142352	1.20375	0.654366	0.085266	0.888869	0.520949	0.0359866				1.5911	1.07451	0.170945	0.833439	0.90472	0.10418	0.895946	0.895946	0.0426641
0.906558	0.521958	0.142352	0.817132	0.655092	0.085266	0.891842	0.520949	0.10796				1.5911	1.07451	0.170945	0.835862	1.02552	0.130225	0.895946	0.895946	0.127992
1.08407	0.569408	0.142352	0.599526	0.655892	0.085266	0.895943	0.520949	0.061231				1.61176	1.07451	0.170945	0.83716	0.822473	0.173633	0.895946	0.895946	0.0726443
1.04392	0.569408	0.142352	0.710549	0.655892	0.085266	0.911661	0.520949	0.0628732				1.61176	1.07451	0.188039	0.83716	0.868166	0.195337	0.895946	0.895946	0.0746622
1.04392	0.606144	0.142352	0.872038	0.655892	0.08527	0.911661	0.521806	0.0235774				1.61176	1.07451	0.208932	0.83716	0.919235	0.074883	0.895946	0.895946	0.0279983
1.13091	0.626349	0.142352	0.983838	0.655892	0.08527	0.987633	0.522864	0.0392942				1.62967	1.07451	0.235049	0.83716	1.0418	0.079875	0.895946	0.895946	0.046662
1.09611	0.469762	0.142364	0.983838	0.656778	0.085982	0.994539	0.522864	0.0471549				1.64534	1.08484	0.00696371	0.83716	0.539841	0.105946	0.895946	0.895946	0.0559966
0.996465	0.353584	0.143532	0.639494	0.657766	0.086224	1.00283	0.522864	0.0229459				1.64534	1.09689	0.172361	0.841453	0.639286	0.142064	0.895946	0.895946	0.0272832
0.996465	0.498232	0.145	0.716234	0.657766	0.086318	1.00763	0.522864	0.055816				1.64534	1.09689	0.0949768	0.841453	0.669728	0.067799	0.895946	0.447973	0.0663664
0.730741	0.576901	0.145663	0.813902	0.657766	0.086504	1.02562	0.52372	0.0424028				1.64534	1.09689	0.17492	0.841453	0.740226	0.135052	0.895946	0.634629	0.0504759
1.56587	0.730741	0.146801	0.813902	0.657766	0.086711	1.02562	0.525958	0.0455853				1.67146	1.09689	0.0909867	0.841453	1.08187	0.066498	0.895946	0.418108	0.0543025
0.978671	0.412072	0.147376	0.83283	0.658873	0.086711	1.02562	0.525958	0.0471032				1.70945	1.10611	0.227926	0.841453	0.737941	0.067943	0.895946	0.696847	0.0561107
1.07654	0.539956	0.147897	0.852659	0.659479	0.086711	1.02562	0.525958	0.102562				1.72369	1.10611	0.118402	0.841453	0.769688	0.08447	0.895946	0.799952	0.122174
1.28954	0.395269	0.149131	0.895292	0.660123	0.086711	1.02562	0.525958	0.136749				1.75503	1.11114	0.113963	0.841453	0.735388	0.086817	0.895946	0.657027	0.162899
0.707169	0.462644	0.149131	0.942413	0.660123	0.086711	1.02562	0.525958	0.0963022				1.75503	1.11114	0.163512	0.841453	0.735388	0.107772	0.895946	0.679683	0.114865
0.963614	0.521958	0.149131	0.942413	0.660123	0.086711	1.02562	0.525958	0.0352901				1.76978	1.11114	0.179085	0.841453	0.833439	0.125016	0.895946	0.821284	0.0421622
	0.656657	0.149131	0.967884	0.660123	0.086711	1.05192	0.525958	0.0258017					1.11114	0.197936	0.841453	0.892971	0.135887	0.895946	0.895946	0.0308947
	0.491254	0.149131	1.02319	0.660123	0.086941	1.0636	0.525958	0.0258017					1.11431	0.197936	0.841453	1.00013	0.100325	0.895946	0.541735	0.0308947
	0.313175	0.150069	1.06582	0.663179	0.087204	1.0636	0.525958	0.0193376					1.12823	0.1109	0.841453	0.475604	0.097669	0.895946	0.378288	0.0232274
	0.361355	0.150565	1.11912	0.663179	0.0873	1.06731	0.525958	0.0193376					1.12823	0.164947	0.841453	0.5209	0.067878	0.895946	0.255985	0.0232274
	0.427056	0.154415	1.11912	0.663179	0.0873	1.09399	0.525958	0.0317693					1.12823	0.148344	0.841453	0.575731	0.093332	0.895946	0.358378	0.0381598
	0.427056	0.156587	1.37737	0.663179	0.087443	1.09399	0.525958	0.0355193					1.12823	0.0408781	0.841453	0.841453	0.115744	0.895946	0.377241	0.0426641
	0.469762	0.156587	1.41362	0.663179	0.087452	1.11886	0.525958	0.0386751					1.12823	0.0817561	0.841453	0.911574	0.102472	0.895946	0.447973	0.0464548
	0.521958	0.156587	0.972752	0.663179	0.087452	1.13172	0.525958	0.0393651					1.12823	0.0940195	0.843857	0.911574	0.115755	0.895946	0.447973	0.0472836
	0.542033	0.156587	1.01174	0.665074	0.087739	1.13958	0.525958	0.0455872					1.12823	0.150431	0.845133	0.451446	0.088058	0.895946	0.477838	0.0547573
	0.671089	0.156587	0.879305	0.667299	0.087855	1.13958	0.525958	0.046619					1.12823	0.150431	0.845395	0.852381	0.065599	0.895946	0.551352	0.0559966
	0.671089	0.156587	0.831343	0.667299	0.088206	1.13958	0.525958	0.048347					1.12823	0.179085	0.846462	0.493484	0.055811	0.895946	0.597298	0.0580722
	0.782937	0.156587	0.863733	0.667299	0.088206	1.14869	0.525958	0.0815025					1.12823	0.208932	0.846462	0.62508	0.078135	0.895946	0.651597	0.0978971
	0.939524	0.156587	1.0727	0.667299	0.088206	1.17214	0.525958	0.124317					1.12823	0.221222	0.846462	0.669728	0.080138	0.895946	0.651597	0.149324
	0.429352	0.156587	1.33015	0.667299	0.088206	1.17214	0.525958	0.0402203					1.14167	0.235049	0.846462	0.721246	0.082247	0.895946	0.682626	0.0484295
	0.405967	0.156587	0.665775	0.667299	0.088206	1.17214	0.525958	0.0479822					1.14459	0.235049	0.848322	0.781349	0.097669	0.895946	0.796397	0.057803
	0.548056	0.159484	0.952972	0.667299	0.088206	1.19656	0.527461	0.0719732					1.14459	0.191518	0.848322	0.852381	0.097669	0.895946	0.472408	0.0867045
	0.644771	0.160602	0.98185	0.667299	0.088206	1.21555	0.528349	0.0651186					1.14459	0.144645	0.848322	0.937619	0.115755	0.895946	0.685135	0.0785918
	0.688984	0.161987	1.10458	0.667299	0.088206	1.23074	0.528349	0.0390712					1.14913	0.225647	0.848322	1.0418	0.115755	0.895946	0.727956	0.0471551
	0.734003	0.162688	0.822207	0.667299	0.088206	1.23074	0.528763	0.0569788					1.15126	0.172909	0.852381	1.17202	0.064221	0.895946	0.727956	0.0689189
	0.556297	0.164829	0.613915	0.667299	0.088206	1.24317	0.529352	0.0569788					1.15388	0.199688	0.852381	1.33946	0.071032	0.895946	0.776487	0.0689189
	0.611073	0.164829	0.730851	0.669947	0.088206	1.28935	0.529352	0.0264391					1.15716	0.235049	0.852381	0.716237	0.079459	0.895946	0.733047	0.0320782
	0.35588	0.167772	0.730851	0.669947	0.088206	1.60532	0.529352	0.0169464					1.17524	0.235049	0.852381	0.859484	0.085238	0.895946	0.639962	0.0206196
	0.546235	0.169025	0.767393	0.669947	0.088314	1.70936	0.530908	0.0198707					1.17524	0.109294	0.852381	0.859484	0.094416	0.895946	0.235775	0.0241778
	0.602259	0.170823	0.797292	0.673152	0.088815	1.79935	0.531802	0.022206					1.17524	0.235049	0.852381	0.318918	0.118382	0.895946	0.298649	0.0270192
	0.602259	0.173986	0.807783	0.673152	0.089232	1.80981	0.531802	0.022206					1.17524	0.163512	0.852381	0.5209	0.095675	0.895946	0.373311	0.0270192
	0.602259	0.173986	0.807783	0.673152	0.08931	1.82332	0.531802	0.022206					1.17524	0.235049	0.852381	0.558107	0.02387	0.895946	0.497748	0.0270192
	0.652447	0.173986	0.807783	0.673152	0.08931	1.91449	0.531802	0.036228					1.17524	0.235049	0.852381	0.62508	0.042436	0.895946	0.497748	0.0440806
	0.619066	0.178957	0.807783	0.673152	0.089322	1.95356	0.531802	0.0701278					1.18395	0.20607	0.852381	0.651125	0.114593	0.895946	0.559966	0.0853282
	0.47657	0.180678	0.807783	0.673152	0.089328	2.05124	0.531802	0.077137					1.19661	0.115126	0.852381	0.781349	0.063667	0.895946	0.559966	0.0938568
	0.462061	0.18144	0.852659	0.673152	0.089529	2.23775	0.531802	0.085321					1.20882	0.138653	0.852381	0.781349	0.071966	0.895946	0.559966	0.103815
	0.503316	0.182078	0.902816	0.673152	0.089579	1.48145	0.531802	0.105192					1.20882	0.142454	0.852381	0.781349	0.094391	0.919524	0.559966	0.127992
	0.640585	0.186413	0.959242	0.673152	0.089754	0.799854	0.531802	0.0021704					1.20882	0.195874	0.852381	0.781349	0.055811	0.925811	0.559966	0.00265439
	0.86123	0.187044	0.959242	0.673152	0.089754	1.95356	0.531802	0.0146517					1.21672	0.149742	0.852381	0.781349	0.082247	0.926841	0.597298	0.0179189
	0.632372		1.02319	0.673152	0.089754	0.826193	0.534422	0.0401554					1.23401		0.852381	0.781349	0.08447	0.927944	0.639962	0.0491098
	0.714855		1.03303	0.673152	0.089754	0.96725	0.535105	0.048839					1.23401		0.852381	0.868166	0.111621	0.927944	0.639962	0.0597297
	0.391468		1.13688	0.673152	0.089754	0.736342	0.535105	0.097678					1.25359		0.852381	0.868166	0.130225	0.929129	0.639962	0.119459
	0.447392		1.0303	0.673152	0.089754	1.1603	0.535105	0.097678					1.25359		0.855062	0.868166	0.135887	0.929129	0.746622	0.119459
	0.521958		0.762906	0.673152	0.089754	0.824001	0.535105	0.0552522					1.25359		0.856964	0.976687	0.148828	0.935766	0.746622	0.0676186
	0.534688		1.44952	0.673152	0.090282	0.699647	0.535105	0.0636043					1.25359		0.856964	0.976687	0.090156	0.93861	0.746622	0.0779084
	0.626349		1.17415	0.673152	0.090548	0.970478	0.536271	0.0131689					1.25359		0.857952	0.976687	0.055317	0.93861	0.746622	0.0161774
	0.662485		0.845433	0.673152	0.090548	1.07446	0.537229	0.0303887					1.25359		0.858384	1.01915	0.091923	0.93861	0.746622	0.0373311
	0.695944		0.669947	0.673152	0.090548	1.10451	0.538029	0.0344426					1.25359		0.859484	1.11621	0.120208	0.940744	0.895946	0.0423111
	0.736882		0.703444	0.673152	0.091192	0.824517	0.538709	0.0536877					1.25359		0.859484	1.20208	0.095503	0.941892	0.806352	0.0659528
	0.782937		1.04214	0.673152	0.091356	0.739185	0.538709	0.0911661					1.25359		0.859484	1.30225	0.061282	0.943101	0.52521	0.111993
	0.782937		1.17241	0.675692	0.091356	0.781424	0.538709	0.0911661					1.25359		0.859484	1.28693	0.074414	0.943101	0.609243	0.111993
	0.782937		1.19735	0.677112	0.091356	0.895943	0.539799	0.0911661					1.25359		0.859484	0.540934	0.080138	0.945721	0.787347	0.111993
	1.04392		1.22338	0.677112	0.091356	1.29912	0.539799	0.0911661					1.25359		0.859484	0.562572	0.082247	0.945721	0.358378	0.111993
	0.408489		0.77222	0.677112	0.091356	0.749915	0.539799	0.106558					1.25359		0.862179	0.703215	0.08447	0.951943	0.46745	0.131114
	0.50512		0.889731	0.677112	0.091356	1.0567	0.540636	0.0248942					1.25359		0.862179	0.879018	0.08447	0.951943	0.632433	0.0306629
	0.521958		0.909503	0.677112	0.091356	1.08127	0.546997	0.0261148					1.25359		0.862179	0.937619	0.086817	0.951943	0.351979	0.0322066
	0.711761		0.998235	0.677112	0.091356	1.21555	0.546997	0.0854682					1.25359		0.862179	1.00459	0.094709	0.955676	0.418108	0.105405
	0.722711		1.10615	0.679969	0.091356	0.759717	0.546997	0.0160881					1.25359		0.862179	0.698227	0.097669	0.959942	0.447973	0.0199099
	0.921102		0.880615	0.682127	0.091356	0.820495	0.546997	0.0201102					1.25359		0.863597	0.48083	0.099747	0.959942	0.570148	0.0248874
	0.548056		0.976682	0.682127	0.091356	0.854682	0.546997	0.0375417					1.27381		0.863597	0.62508	0.100173	0.959942	0.570148	0.0464598
	0.37884		1.01354	0.682127	0.091356	1.0796	0.546997	0.0437919					1.28208		0.863597	0.669728	0.100819	0.959942	0.570148	0.0541948
	0.521958		0.90562	0.682127	0.091356	0.683746	0.546997	0.0706108					1.29277		0.864795	0.694533	0.123371	0.964865	0.570148	0.0873846
	0.828992		0.881081	0.682127	0.091356	0.765795	0.546997	0.120661					1.30181		0.865065	0.781349	0.148828	0.964865	0.627162	0.149324
	0.544652		1.10948	0.682127	0.091356	0.957244	0.546997	0.033344					1.3081		0.865495	0.781349	0.164495	0.964865	0.627162	0.0413927
	0.644771		0.673152	0.682127	0.091356	1.0636	0.546997	0.0759718					1.31627		0.868166	0.781349	0.173633	0.964865	0.696847	0.0943101
	0.644771		0.710549	0.682127	0.091576	0.740725	0.546997	0.0759718					1.31627		0.868166	0.892971	0.125875	0.970608	0.895946	0.0943101
	0.913426		0.752346	0.682127	0.092014	0.935652	0.546997	0.0223909					1.31627		0.868166	0.892971	0.081391	0.970608	0.761554	0.0278729
	0.391468		0.752346	0.682127	0.092637	0.935652	0.546997	0.0671726					1.34314		0.868166	0.892971	0.117539	0.970608	0.474324	0.0836187
	0.412072		0.799368	0.682127	0.092747	0.987633	0.546997	0.0703754					1.34314		0.868166	1.25016	0.051264	0.970608	0.575965	0.0876056
	0.423209		0.852659	0.682127	0.093017	1.36749	0.546997	0.0719732					1.34314		0.868166	1.25016	0.062508	0.970608	0.62027	0.0895946
	0.567345		0.852659	0.682127	0.093017	1.3149	0.546997	0.0719732					1.34314		0.868166	1.25016	0.080138	0.973855	0.67196	0.0895946
	0.921102		0.913564	0.685173	0.093017	0.713474	0.546997	0.0221246					1.34314		0.868166	0.781349	0.080138	0.977396	0.716757	0.0275414
	0.385446		0.913564	0.686287	0.093017	0.781424	0.546997	0.0927113					1.36756		0.868166	1.01116	0.089297	0.977396	0.617894	0.115606
	0.404096		0.913564	0.687218	0.093017	0.863679	0.546997	0.0683746					1.36756		0.868166	0.969951	0.10418	0.977396	0.703958	0.0853282
	0.487731		0.947399	0.688686	0.093017	0.965288	0.546997	0.102562					1.37413		0.868166	0.475604	0.115755	0.977396	0.767954	0.127992
	0.538269		1.11216	0.688686	0.093171	0.994539	0.546997	0.136749					1.37895		0.868166	0.683681	0.098791	0.977396	0.529423	0.170656
	0.748896		1.11216	0.688686	0.093357	1.09399	0.546997	0.0188128					1.37895		0.868166	0.72926	0.12809	0.977396	0.727956	0.0235308
	0.592493		1.27899	0.688686	0.093585	1.64099	0.546997	0.0325593					1.38555		0.868166	0.72926	0.073252	0.977396	0.895946	0.0407248
	0.744432		2.13165	0.688686	0.093585	1.23074	0.546997	0.045583					1.39824		0.868166	0.781349	0.091923	0.980724	0.479971	0.0570148
	0.391468		1.0909	0.688686	0.093911	1.04841	0.546997	0.0484743					1.41029		0.871505	0.781349	0.109962	0.981274	0.67196	0.0606311
	0.469762		0.997451	0.688686	0.093911	0.830263	0.546997	0.130237					1.41029		0.872859	0.875111	0.119958	0.982651	1.11993	0.162899
	0.626349		0.716234	0.688686	0.09473	0.578554	0.546997	0.130237					1.41029		0.875111	0.911574	0.043404	0.985541	0.52521	0.162899
	0.671089		0.770144	0.688686	0.09474	0.578554	0.546997	0.130237					1.41029		0.875111	0.911574	0.062508	0.985541	0.271499	0.162899
	0.722711		0.942413	0.688686	0.09474	0.626767	0.546997	0.0550668					1.41029		0.875111	0.994445	0.062508	0.985541	0.482433	0.0689189
	0.722711		1.0852	0.688686	0.09474	0.716305	0.546997	0.0621587					1.41029		0.875111	1.0418	0.071032	0.985541	0.559966	0.0779084
	0.745654		1.11912	0.688686	0.09474	0.835689	0.546997	0.0430029					1.44645		0.875111	1.09389	0.080138	0.985541	0.635833	0.0539727
	0.608951		1.19372	0.688686	0.09474	0.884847	0.546997	0.0224625					1.46253		0.875111	1.5627	0.082247	0.985541	0.639962	0.0282074
	0.730741		0.942413	0.689651	0.09474	0.94015	0.546997	0.0297281					1.46253		0.875111	0.803256	0.082247	0.985541	0.657027	0.0373311
	0.843163		0.889731	0.691345	0.09474	1.00283	0.546997	0.0594561					1.46253		0.877305	0.601038	0.085238	0.985541	0.689189	0.0746622
	0.521958		0.754813	0.691345	0.09474	1.00283	0.546997	0.0594561					1.50431		0.879018	0.822473	0.097669	0.985541	0.751439	0.0746622
	0.536871		0.852659	0.691345	0.09474	1.07446	0.546997	0.118912					1.50431		0.879018	1.11621	0.120208	0.985541	0.895946	0.149324
	0.782937		0.896953	0.691345	0.09474	1.07446	0.546997	0.118912					1.50431		0.879018	1.20208	0.130225	0.985541	0.275676	0.149324
	0.894785		1.15109	0.692786	0.09474	1.36749	0.546997	0.0176242					1.50431		0.879018	0.580431	0.142064	0.987059	0.286703	0.0222057
	0.894785		1.65795	0.694308	0.09474	1.78611	0.546997	0.0486225					1.50431		0.882169	0.486742	0.164495	0.98863	0.325799	0.061262
	0.782937		1.0727	0.695103	0.094741	0.652666	0.546997	0.0546997					1.56699		0.883265	0.766029	0.092606	0.990256	0.358378	0.0689189
	0.469762		1.38557	0.695373	0.095447	1.24858	0.546997	0.0546997					1.61176		0.883265	0.857952	0.091923	0.990256	0.358378	0.0689189
	0.552661		1.00416	0.69592	0.095736	0.800959	0.546997	0.0151944					1.61176		0.883669	0.781349	0.04274	0.992805	0.358378	0.0191988
	0.939524		0.804757	0.69763	0.095924	0.651186	0.546997	0.0489613					1.61176		0.883951	0.694533	0.093762	0.995496	0.358378	0.0618651
	0.736882		0.872038	0.69763	0.096165	0.651186	0.546997	0.0590284					1.67146		0.884547	0.760232	0.111621	0.995496	0.358378	0.0746622
	0.602259		0.595693	0.69763	0.096527	0.719732	0.546997	0.0104778					1.70945		0.885529	0.781349	0.067943	0.995496	0.358378	0.0132719
	0.615165		0.94534	0.69763	0.096527	0.719732	0.546997	0.0235774					1.72369		0.885529	0.827311	0.071032	0.995496	0.358378	0.0298649
	0.58161		1.06062	0.69763	0.096527	0.854682	0.546997	0.0293398					1.74608		0.885529	0.879018	0.080138	0.995496	0.358378	0.0371638
			1.24245	0.69763	0.096527	0.854682	0.546997	0.0309147							0.885529	0.937619	0.089297	0.995496	0.370736	0.0391588
			0.69763	0.69763	0.096527	0.854682	0.546997	0.0471549							0.886937	1.00459	0.097669	0.995496	0.413514	0.0597297
			0.959242	0.69763	0.096527	0.911661	0.546997	0.0943098							0.886937	0.27577	0.100819	0.995496	0.447973	0.119459
			1.05973	0.69763	0.096527	0.911661	0.546997	0.0854682							0.888594	0.360623	0.120208	0.995496	0.447973	0.1086
			0.936403	0.69763	0.096527	1.13958	0.546997	0.0188776							0.88987	0.446485	0.15627	0.995496	0.447973	0.0240087
			0.682127	0.69763	0.09663	1.24317	0.546997	0.0414391							0.892971	0.5209	0.070277	0.995496	0.447973	0.0527027
			0.693689	0.69763	0.096893	1.60881	0.546997	0.0414391							0.892971	0.535782	0.144694	0.995496	0.447973	0.0527027
			0.730851	0.69763	0.096985	0.683746	0.546997	0.0621587							0.892971	0.551541	0.107772	1.00135	0.511969	0.0790541
			0.730851	0.69763	0.097138	1.18102	0.546997	0.0390712							0.892971	0.586012	0.049873	1.00135	0.511969	0.0497748
			0.730851	0.69763	0.0979	0.981789	0.546997	0.0781424							0.892971	0.62508	0.053827	1.00346	0.511969	0.0995496
			0.78707	0.69763	0.09818	0.647759	0.546997	0.0350639							0.892971	0.669728	0.059979	1.00794	0.537568	0.0447973
			0.78707	0.69763	0.098384	0.723966	0.546997	0.0341873							0.892971	0.669728	0.05041	1.00794	0.537568	0.0437047
			0.78707	0.69763	0.098384	0.723966	0.546997	0.0667069							0.892971	0.669728	0.063784	1.00794	0.537568	0.0853282
			0.78707	0.69763	0.098384	0.723966	0.546997	0.101008							0.892971	0.669728	0.066973	1.00794	0.537568	0.129414
			0.818553	0.69763	0.098384	0.769214	0.546997	0.0911661							0.892971	0.694533	0.080829	1.00794	0.551352	0.116863
			0.852659	0.69763	0.098384	0.769214	0.546997	0.102929							0.892971	0.721246	0.082247	1.00794	0.565861	0.132034
			0.852659	0.69763	0.098384	0.820495	0.546997	0.027908							0.892971	0.721246	0.094709	1.00794	0.597298	0.0358378
			0.852659	0.69763	0.098384	0.848788	0.546997	0.055816							0.892971	0.721246	0.097669	1.00794	0.597298	0.0716757
			0.852659	0.69763	0.098384	0.879102	0.546997	0.0536271							0.892971	0.781349	0.097669	1.00794	0.597298	0.0689189
			0.852659	0.69763	0.098384	0.879102	0.546997	0.0248635							0.892971	0.852381	0.10418	1.00794	0.597298	0.0319981
			0.852659	0.69763	0.098384	0.879102	0.546997	0.0610487							0.892971	0.937619	0.10418	1.00794	0.597298	0.0785918
			0.873456	0.69763	0.098384	0.946725	0.546997	0.0198187							0.892971	0.937619	0.120208	1.00794	0.597298	0.0255985
			0.902816	0.69763	0.098384	0.971639	0.546997	0.0532789							0.892971	0.937619	0.130225	1.00794	0.597298	0.0689189
			0.930174	0.69763	0.098384	1.02562	0.546997	0.0643525							0.892971	0.937619	0.144694	1.00794	0.597298	0.0833438
			0.930174	0.69763	0.098384	1.02562	0.546997	0.0431839							0.892971	0.937619	0.148828	1.00794	0.597298	0.0559966
			0.930174	0.69763	0.098384	1.02562	0.546997	0.00506428							0.892971	1.0418	0.15627	1.00794	0.597298	0.00663598
			0.951806	0.69763	0.099477	1.11886	0.546997	0.00506504							0.892971	1.17202	0.121543	1.00794	0.597298	0.00663697
			0.974468	0.69763	0.099661	1.11886	0.546997	0.00559952							0.892971	1.17202	0.086817	1.00794	0.597298	0.00733733
			0.990185	0.69763	0.100048	1.11886	0.546997	0.00633149							0.892971	1.17202	0.117539	1.00794	0.67196	0.00829646
			1.02319	0.69763	0.100219	1.36749	0.546997	0.059691							0.892971	1.17202	0.089483	1.00794	0.67196	0.0782161
			1.02319	0.69763	0.100313	1.67829	0.553508	0.0641012							0.892971	1.17202	0.098283	1.00794	0.67196	0.083995
			1.02319	0.69763	0.100313	0.886337	0.553508	0.0658447							0.892971	1.5627	0.080138	1.01155	0.67196	0.0862796
			1.07704	0.69763	0.100313	1.49569	0.553561	0.0683746							0.892971	1.5627	0.080138	1.01155	0.67196	0.0895946
			1.13688	0.69763	0.100313	1.61169	0.554388	0.0683746							0.892971	1.5627	0.10418	1.01953	0.67196	0.0895946
			1.13688	0.698707	0.100313	1.93034	0.554388	0.0683746							0.892971	0.703811	0.223243	1.0238	0.716757	0.0895946
			1.13688	0.701381	0.100568	0.683746	0.554388	0.0683746							0.892971	0.805027	0.044372	1.02394	0.716757	0.0895946
			1.20375	0.70219	0.100761	0.683746	0.555543	0.0707323							0.892971	0.643464	0.112853	1.02394	0.716757	0.0926841
			1.3062	0.70219	0.100973	0.683746	0.555543	0.0759718							0.892971	1.45852	0.077875	1.02394	0.716757	0.0995496
			1.3346	0.703444	0.100973	0.729329	0.55816	0.0759718							0.892971	0.716237	0.101915	1.02394	0.716757	0.0995496
			1.4617	0.703444	0.101306	0.729329	0.559428	0.0759718							0.892971	0.954983	0.102472	1.02394	0.767954	0.0995496
			1.03303	0.705649	0.101727	0.729329	0.559428	0.0820495							0.899087	0.781349	0.168682	1.02394	0.767954	0.107514
			1.15522	0.705649	0.10185	0.781424	0.559428	0.0854682							0.899087	0.806554	0.062221	1.02394	0.796397	0.111993
			1.10458	0.705649	0.102063	0.781424	0.559428	0.0854682							0.899736	0.833439	0.195962	1.02394	0.895946	0.111993
			0.767393	0.705649	0.102319	0.841533	0.559428	0.0911604							0.901557	0.961661	0.048834	1.02394	0.895946	0.119452
			0.857423	0.705649	0.102319	0.841533	0.559428	0.097678							0.901557	1.13651	0.061282	1.02394	0.895946	0.127992
			1.16272	0.705649	0.102319	1.21555	0.559428	0.097678							0.901557	1.13651	0.067943	1.02394	0.895946	0.127992
			0.852659	0.705649	0.102319	1.21555	0.559428	0.10796							0.90472	1.0418	0.078135	1.02394	0.895946	0.141465
			0.852659	0.707526	0.102319	1.56285	0.559428	0.110151							0.90472	0.634846	0.086817	1.02394	0.895946	0.144337
			0.852659	0.707526	0.102319	0.731449	0.560177	0.113958							0.90472	0.752411	0.124024	1.03034	0.895946	0.149324
			0.937925	0.707526	0.102319	0.759717	0.561022	0.115471							0.90472	1.19501	0.130225	1.03378	0.895946	0.151307
			0.970268	0.708363	0.102319	0.788937	0.561022	0.124317							0.90472	0.969951	0.130225	1.03378	0.895946	0.162899
			0.970268	0.710549	0.102319	1.02562	0.561022	0.12662							0.90472	0.504096	0.130225	1.03378	0.895946	0.165916
			1.08222	0.710549	0.102319	1.15563	0.561022	0.12916							0.90472	0.5209	0.15627	1.03378	0.895946	0.169244
			1.17241	0.710549	0.102752	1.28202	0.563085	0.132195							0.90472	0.586012	0.074186	1.03378	0.895946	0.173222
			1.22338	0.710549	0.103006	1.36749	0.563085	0.135231							0.90472	0.744142	0.081532	1.03378	0.977396	0.1772
			0.959242	0.710549	0.103033	1.86476	0.563085	0.136749							0.907374	0.781349	0.075533	1.03378	1.1946	0.179189
			0.852659	0.710549	0.103144	0.733776	0.563085	0.136749							0.908546	0.781349	0.139527	1.03741	1.1946	0.179189
			0.900696	0.710549	0.103353	0.813103	0.563085	0.136749							0.908546	0.822473	0.060687	1.03741	0.346161	0.179189
			1.03144	0.710549	0.103354	1.20339	0.563085	0.136749							0.908546	0.868166	0.086818	1.03741	0.491325	0.179189
			0.833878	0.710549	0.103702	0.683746	0.563085	0.138647							0.910549	0.868166	0.074414	1.03848	0.338489	0.181675
			0.639494	0.710549	0.103983	0.863679	0.563085	0.0323029							0.911574	0.976687	0.126024	1.04045	0.639962	0.0426641
			0.639494	0.710549	0.104407	1.46123	0.563085	0.0237825							0.911574	0.976687	0.10418	1.04314	0.67196	0.0314367
			0.663179	0.710549	0.104407	0.598278	0.563085	0.074931							0.911574	1.30225	0.120208	1.04527	0.67196	0.0995496
			0.663179	0.710549	0.105122	0.638163	0.563085	0.0244195							0.911574	1.30225	0.173633	1.04527	0.456757	0.0325799
			0.716234	0.710549	0.105484	0.638163	0.563085	0.0258017							0.911574	1.30225	0.08447	1.04527	0.529423	0.0344595
			0.761951	0.710549	0.105484	0.638163	0.563085	0.0167448							0.911574	1.5627	0.135887	1.04527	0.716757	0.0223987
			0.778515	0.712348	0.105484	0.683746	0.563085	0.0607774							0.911574	0.954983	0.15627	1.04527	0.33598	0.0814497
			0.778515	0.713133	0.105571	0.683746	0.563085	0.0477032							0.911574	0.636143	0.135439	1.04527	0.474324	0.0639962
			0.778515	0.713282	0.105605	0.683746	0.563085	0.0636043							0.911574	0.888594	0.077703	1.04527	0.567853	0.0853282
			0.813902	0.713854	0.10621	0.683746	0.563085	0.0636043							0.911574	0.694533	0.176116	1.04527	0.62027	0.0853282
			0.813902	0.713854	0.106572	0.736342	0.563085	0.0636043							0.911574	0.721246	0.065106	1.04527	0.62027	0.0853282
			0.813902	0.716234	0.106582	0.736342	0.56409	0.0667069							0.911574	0.34184	0.061282	1.04527	0.67196	0.0895946
			0.852659	0.716234	0.106582	0.736342	0.564362	0.0341873							0.911574	0.5209	0.082247	1.04527	0.895946	0.045946
			0.852659	0.716234	0.106582	0.765795	0.56523	0.0701278							0.911574	0.607716	0.097669	1.04527	1.00794	0.0943101
			0.852659	0.716234	0.106582	0.797703	0.565859	0.0876597							0.911574	0.72926	0.097669	1.04527	1.00794	0.117888
			0.942413	0.716234	0.106582	0.797703	0.565859	0.0369592							0.911574	0.994445	0.111621	1.04527	0.74298	0.0497748
			0.942413	0.716234	0.106582	0.797703	0.569788	0.136749							0.911574	1.09389	0.120208	1.04527	0.551352	0.18446
			1.02319	0.716234	0.106582	0.797703	0.569788	0.00506386							0.911574	1.09389	0.120208	1.04527	0.573406	0.00684279
			1.03303	0.716234	0.106582	0.797703	0.569788	0.0156557							0.911574	1.15146	0.120208	1.04527	0.597298	0.0211555
			1.07435	0.716234	0.106582	0.797703	0.569788	0.0828783							0.911574	1.21543	0.130225	1.04527	0.955676	0.111993
			1.11912	0.716234	0.106582	0.797703	0.569788	0.0563914							0.911574	0.994445	0.130225	1.04527	0.250865	0.0762508
			1.11912	0.718533	0.106582	0.870222	0.569788	0.0328374							0.911574	1.02809	0.142064	1.04527	0.330085	0.0444628
			1.11912	0.718629	0.106582	0.870222	0.569788	0.0441126							0.911574	0.805317	0.15627	1.04527	0.348424	0.0597297
			1.19372	0.719431	0.106582	0.870222	0.569788	0.0882253							0.911574	0.781349	0.073252	1.04527	0.418108	0.119459
			1.19372	0.719431	0.106923	0.957244	0.569788	0.132338							0.911574	0.879018	0.137174	1.04527	0.418108	0.179189
			1.37737	0.719431	0.107704	0.957244	0.569788	0.132338							0.911574	1.08187	0.100819	1.04527	0.447973	0.179189
			1.49215	0.719431	0.107998	0.957244	0.569788	0.0300548							0.911574	1.17202	0.065977	1.04527	0.464565	0.0407248
			0.990185	0.720207	0.107998	1.0636	0.569788	0.111632							0.914751	0.719338	0.07762	1.04527	0.50173	0.151428
			1.20375	0.721481	0.107998	1.0636	0.569788	0.0225306							0.914751	0.687588	0.219924	1.04527	0.570148	0.0305774
			0.737044	0.722907	0.107998	1.0636	0.569788	0.0261993							0.916065	1.26969	0.044984	1.04527	0.627162	0.0355563
			0.762906	0.72476	0.108084	1.0636	0.569788	0.0303887							0.916065	0.617811	0.083716	1.04527	0.627162	0.0413514
			0.887462	0.726698	0.108084	1.19656	0.569788	0.0478318							0.916065	0.558107	0.086817	1.04527	0.627162	0.065087
			0.966347	0.726698	0.108084	1.36749	0.569788	0.0506478							0.916065	0.849293	0.093762	1.04527	0.696847	0.0689189
			0.752346	0.730851	0.108084	1.36749	0.569788	0.0519301							0.919235	0.48083	0.117202	1.04527	0.696847	0.0707326
			0.799368	0.730851	0.108084	1.36749	0.569788	0.0309038							0.919235	0.5209	0.133946	1.04527	0.696847	0.0421622
			0.947399	0.730851	0.108389	1.36749	0.569788	0.0237041							0.919235	0.5209	0.094138	1.04527	0.783953	0.0323549
			1.06582	0.730851	0.108669	1.59541	0.569788	0.0364683							0.919235	0.5209	0.125398	1.04527	0.836217	0.0497773
			1.06582	0.730851	0.108696	1.79076	0.569788	0.0546997							0.919235	0.551541	0.086496	1.04845	0.895946	0.0746622
			1.06582	0.730851	0.10885	0.858657	0.569788	0.0546997							0.919235	0.568254	0.091923	1.05176	0.57973	0.0746622
			1.11216	0.730851	0.10885	0.658422	0.569788	0.0546997							0.919235	0.62508	0.10418	1.05885	0.529423	0.0746622
			1.16272	0.730851	0.10885	0.846542	0.57186	0.109399							0.919235	0.62508	0.107772	1.05885	0.661294	0.149324
			1.24779	0.730851	0.109182	0.846542	0.573464	0.0374655							0.919235	0.62508	0.100357	1.05885	0.413514	0.0511969
			0.844133	0.730851	0.109628	0.987633	0.573464	0.0284894							0.920876	0.62508	0.093762	1.05885	0.511969	0.0389542
			0.950106	0.730851	0.110258	1.11109	0.575786	0.113958							0.923413	0.62508	0.134715	1.05885	0.308947	0.155817
			0.97805	0.730851	0.110693	1.48145	0.575786	0.00991134							0.923413	0.62508	0.085657	1.05885	0.319981	0.0135777
			1.27899	0.730851	0.111216	0.764186	0.575786	0.0297281							0.923413	0.694533	0.067943	1.06394	0.319981	0.0407248
			1.9561	0.730851	0.111216	0.962309	0.575786	0.0350137							0.923413	0.735388	0.100819	1.06394	0.319981	0.0479657
			1.24924	0.730851	0.111216	1.0826	0.575786	0.0594561							0.924413	0.781349	0.111621	1.06394	0.389542	0.0814497
			1.01618	0.730851	0.111216	1.12967	0.575786	0.118912							0.924863	0.781349	0.111621	1.06394	0.39527	0.162899
			1.02776	0.730851	0.111216	1.29912	0.575786	0.0408206							0.925282	0.781349	0.123371	1.06394	0.433522	0.0559966
			0.757919	0.730851	0.111216	1.85588	0.575786	0.12623							0.926044	0.781349	0.142064	1.06394	0.447973	0.173409
			0.918248	0.730851	0.111216	0.455831	0.575786	0.0463059							0.926044	0.781349	0.142064	1.07514	0.447973	0.0637107
			1.02319	0.730851	0.111508	0.482644	0.575786	0.0528177							0.927852	0.781349	0.063256	1.07514	0.447973	0.0726702
			0.919975	0.730851	0.111912	0.512809	0.575786	0.0651186							0.92856	0.781349	0.105182	1.07514	0.471551	0.0895946
			0.748088	0.730851	0.111912	0.512809	0.575786	0.0651186							0.931609	0.781349	0.136736	1.07514	0.497748	0.0895946
			1.36719	0.730851	0.112439	0.586068	0.575786	0.0759718							0.931609	0.833439	0.109663	1.07514	0.639962	0.104527
			0.892717	0.730851	0.112439	0.586068	0.575786	0.097678							0.934027	0.852381	0.152458	1.07514	0.639962	0.134392
			0.548138	0.730851	0.113185	0.607774	0.577385	0.0341873							0.937619	0.852381	0.116619	1.07514	0.639962	0.0471551
			0.590303	0.730851	0.113185	0.63115	0.578554	0.0341873							0.937619	0.852381	0.142064	1.07514	0.746622	0.0471551
			0.639494	0.730851	0.113659	0.63115	0.578554	0.0683746							0.937619	0.862179	0.104154	1.07514	0.746622	0.0943101
			0.639494	0.730851	0.113688	0.63115	0.578554	0.0683746							0.937619	0.892971	0.091923	1.07514	0.746622	0.0943101
			0.667299	0.730851	0.113688	0.63115	0.578554	0.0414391							0.937619	0.892971	0.107772	1.07514	0.746622	0.0571881
			0.69763	0.730851	0.113688	0.683746	0.58245	0.0695335							0.937619	0.892971	0.111621	1.07514	0.746622	0.0959942
			0.69763	0.730851	0.113688	0.683746	0.586068	0.0197255							0.937619	0.892971	0.130225	1.07514	0.746622	0.0272832
			0.730851	0.730851	0.113702	0.683746	0.586068	0.0359866							0.937619	0.892971	0.052096	1.07514	0.814497	0.0497748
			0.767393	0.730851	0.114536	0.745904	0.586068	0.0407872							0.937619	0.937619	0.063353	1.07514	0.895946	0.0564147
			0.793855	0.730851	0.114536	0.745904	0.586068	0.0719732							0.937619	0.986968	0.120208	1.07514	0.895946	0.0995496
			0.822207	0.730851	0.114536	0.745904	0.586068	0.0294084							0.937619	1.0418	0.195337	1.07514	0.132519	0.0407248
			0.822207	0.730851	0.114965	0.745904	0.586068	0.0994539							0.937619	1.0418	0.089297	1.07514	0.401631	0.137838
			0.852659	0.730851	0.115109	0.745904	0.586068	0.0759718							0.937619	1.0418	0.087902	1.07514	0.529423	0.105405
			0.852659	0.730851	0.115109	0.820495	0.586068	0.113958							0.937619	1.0418	0.108187	1.07514	0.447973	0.158108
			0.852659	0.730851	0.115224	0.820495	0.586068	0.0516035							0.937619	1.0418	0.082247	1.07514	0.447973	0.0716757
			0.885454	0.730851	0.115398	0.820495	0.586068	0.0107227							0.937619	1.0418	0.088455	1.07514	0.477838	0.0149287
			0.902816	0.730851	0.116272	0.820495	0.586068	0.0134068							0.937619	1.0418	0.057878	1.07514	0.551352	0.0186655
			0.902816	0.730851	0.116272	0.820495	0.586068	0.0268136							0.937619	1.0418	0.084798	1.07514	0.597298	0.0373311
			0.920872	0.730851	0.116272	0.820495	0.586068	0.0294976							0.937619	1.0418	0.091923	1.07514	0.651597	0.0410679
			0.959242	0.730851	0.116272	0.820495	0.586068	0.0437919							0.937619	1.0418	0.111621	1.07514	0.682626	0.0609691
			0.959242	0.730851	0.116272	0.820495	0.586068	0.0536271							0.937619	1.17202	0.120208	1.07514	0.716757	0.0746622
			0.959242	0.730851	0.116272	0.848788	0.586068	0.0554156							0.937619	1.20208	0.125016	1.07514	0.754481	0.0771522
			0.959242	0.730851	0.116272	0.863679	0.586068	0.0643525							0.937619	1.25016	0.135887	1.07514	0.796397	0.0895946
			0.959242	0.730851	0.116272	0.879102	0.586068	0.068825							0.937619	1.25016	0.135887	1.07514	0.796397	0.0958215
			1.00095	0.730851	0.116272	0.911661	0.586068	0.0804407							0.937619	1.25016	0.137079	1.07514	0.895946	0.111993
			1.00095	0.730851	0.116272	0.911661	0.586068	0.0804407							0.937619	1.25016	0.142064	1.07514	0.895946	0.111993
			1.07078	0.730851	0.116272	1.02562	0.586068	0.055816							0.937619	1.25016	0.142064	1.07514	0.895946	0.0779084
			1.09628	0.730851	0.116272	1.02562	0.586068	0.101585							0.937619	1.28693	0.20836	1.07514	0.549128	0.14204
			1.09628	0.730851	0.116272	1.02562	0.586068	0.0581911							0.937619	1.33946	0.234405	1.07514	0.351979	0.0814497
			1.09628	0.730851	0.117338	1.02562	0.586068	0.0581911							0.937619	1.33946	0.107034	1.07514	0.447973	0.0814497
			1.09628	0.730851	0.117338	1.02562	0.586068	0.0872867							0.937619	1.42064	0.132432	1.07514	0.657027	0.122174
			1.09628	0.734738	0.117879	1.02562	0.586068	0.0661689							0.937619	1.08187	0.100173	1.07514	0.895946	0.0926841
			1.09628	0.735419	0.118061	1.17214	0.586068	0.0101286							0.937619	1.02692	0.187524	1.07514	0.57241	0.01422
			1.15109	0.736388	0.118582	1.17214	0.586068	0.0192452							0.937619	0.724178	0.160866	1.07514	0.403176	0.0270192
			1.1806	0.736388	0.118725	1.17214	0.586068	0.0226213							0.937619	0.761315	0.131219	1.07514	0.460772	0.0317592
			1.27899	0.737044	0.118976	1.17214	0.586068	0.0253259							0.937619	0.805027	0.100819	1.07514	0.474324	0.0355563
			1.27899	0.737044	0.118976	1.36749	0.586068	0.0314022							0.937619	0.805027	0.120208	1.07514	0.474324	0.044087
			1.27899	0.737878	0.118976	1.64099	0.586068	0.0329201							0.937619	0.756145	0.125016	1.07514	0.497748	0.046218
			1.27899	0.738971	0.118976	1.64099	0.586068	0.045583							0.937619	0.883265	0.145367	1.07514	0.268784	0.0639962
			1.27899	0.739656	0.118976	0.683746	0.586068	0.0516638							0.937619	0.735388	0.223243	1.08457	0.28293	0.0725332
			1.27899	0.740467	0.119228	1.25809	0.586068	0.0536877							0.937619	1.14598	0.143247	1.08457	0.298649	0.0753747
			1.53479	0.740467	0.119618	0.756767	0.586068	0.0607804							0.937619	1.43247	0.116086	1.08657	0.298649	0.0853325
			1.91848	0.742009	0.119671	0.749915	0.586068	0.0374655							0.937619	0.957783	0.08994	1.08793	0.298649	0.0527027
			1.91848	0.742211	0.119671	1.10702	0.586068	0.0155481							0.937619	0.93097	0.142064	1.08793	0.33598	0.0219014
			1.91848	0.742639	0.120173	1.13402	0.586068	0.0795053							0.937619	0.562572	0.206394	1.08793	0.383977	0.111993
			1.91848	0.742639	0.120375	1.22355	0.586068	0.0690652							0.937619	0.740226	0.112627	1.08793	0.383977	0.0973855
			1.91848	0.742639	0.121808	1.00763	0.586068	0.0287613							0.937619	0.827311	0.066498	1.09072	0.447973	0.0405864
			0.834896	0.742639	0.121808	0.626767	0.586068	0.037987							0.941626	0.879018	0.082247	1.09505	0.447973	0.0536051
			0.968702	0.742639	0.121808	0.75212	0.586068	0.048839							0.943516	0.937619	0.107772	1.09505	0.447973	0.0689189
			0.919273	0.742639	0.121808	0.835689	0.586068	0.0586068							0.945844	1.00459	0.111621	1.09505	0.447973	0.0827027
			1.27899	0.742639	0.121808	1.15711	0.586068	0.0732585							0.94709	1.00459	0.111621	1.09505	0.447973	0.103378
			0.820483	0.742639	0.121808	1.15711	0.586068	0.0292777							0.948782	1.08187	0.120208	1.09505	0.447973	0.0413927
			0.905951	0.742639	0.121808	1.15711	0.586068	0.10006							0.948782	1.08187	0.125016	1.09505	0.537568	0.141465
			0.852659	0.742639	0.121808	1.25353	0.586068	0.0445921							0.951208	1.17202	0.125016	1.09505	0.537568	0.0632433
			0.895292	0.743809	0.121808	1.36749	0.586068	0.0327251							0.951208	0.640707	0.130225	1.09505	0.537568	0.0464548
			0.918248	0.746077	0.121808	1.58341	0.586068	0.040909							0.951208	0.405144	0.142064	1.09505	0.537568	0.0580722
			0.967884	0.746077	0.121808	0.802658	0.586068	0.0455795							0.951208	0.420727	0.142064	1.09957	0.537568	0.0647023
			1.11912	0.746077	0.121808	0.841533	0.586068	0.0820495							0.951208	0.575731	0.173633	1.1027	0.537568	0.116863
			0.923714	0.746077	0.121808	0.875195	0.586068	0.0628732							0.95227	0.643464	0.195337	1.1027	0.537568	0.0895946
			0.721481	0.746077	0.123276	1.09399	0.586068	0.0361387							0.954983	0.994445	0.138907	1.1027	0.565861	0.0515327
			0.803936	0.746077	0.123276	0.776144	0.586068	0.0739185							0.954983	1.09389	0.138907	1.10676	0.597298	0.105405
			0.879305	0.748676	0.123276	1.30533	0.586068	0.0739185							0.954983	0.62508	0.183847	1.10676	0.597298	0.105405
			0.90767	0.749752	0.123773	0.740725	0.586068	0.0417826							0.954983	0.577519	0.126705	1.10927	0.597298	0.059727
			0.90767	0.749752	0.123843	1.04573	0.586068	0.0443181							0.954983	0.830184	0.0662	1.10927	0.67196	0.0633516
			0.927618	0.752346	0.124779	1.07742	0.589898	0.0781424							0.954983	0.459617	0.107772	1.10927	0.67196	0.111993
			1.04214	0.752346	0.124779	1.54586	0.591348	0.117214							0.954983	0.601038	0.142064	1.10927	0.67196	0.16799
			1.04214	0.752346	0.124779	0.569788	0.59258	0.0323029							0.954983	0.601038	0.15627	1.11993	0.67196	0.0463421
			1.09628	0.752346	0.124779	0.594562	0.594562	0.055332							0.954983	0.601038	0.164495	1.11993	0.67196	0.0793876
			1.17241	0.752346	0.124779	0.621587	0.594562	0.0112313							0.954983	0.679434	0.173633	1.11993	0.67196	0.0161185
			0.825154	0.752346	0.124779	0.683746	0.594562	0.0719732							0.956754	0.710318	0.183847	1.11993	0.67196	0.103378
			0.882683	0.752346	0.125216	0.683746	0.594562	0.03462							0.957153	0.781349	0.095955	1.11993	0.67196	0.0497748
			0.7594	0.752346	0.125391	0.683746	0.594562	0.0124317							0.957783	0.976687	0.144694	1.11993	0.67196	0.0179189
			1.01253	0.752346	0.125802	0.683746	0.594562	0.0207175							0.957783	0.976687	0.086817	1.11993	0.67196	0.0298619
			0.972752	0.752346	0.125802	0.683746	0.594562	0.0234836							0.958929	1.0418	0.086817	1.11993	0.67196	0.0338488
			1.00095	0.752346	0.125802	0.719732	0.594562	0.0359153							0.958929	1.11621	0.095675	1.11993	0.716757	0.0517678
			0.771804	0.752346	0.125802	0.719732	0.594562	0.0538667							0.959552	1.11621	0.15627	1.11993	0.767954	0.0776427
			0.620116	0.752346	0.125802	0.759717	0.594562	0.056639							0.961661	1.20208	0.173633	1.11993	0.767954	0.0816386
			0.639494	0.752346	0.126124	0.759717	0.596086	0.0621587							0.961661	1.30225	0.102734	1.11993	0.767954	0.0895946
			0.682127	0.75369	0.126944	0.759717	0.596724	0.0621587							0.961661	0.644613	0.193879	1.11993	0.767954	0.0895946
			0.818553	0.755766	0.127899	0.759717	0.598278	0.0621587							0.961661	1.06922	0.10418	1.11993	0.767954	0.0895946
			0.852659	0.756953	0.127899	0.759717	0.598278	0.089782							0.961661	1.00707	0.15627	1.11993	0.895946	0.12941
			0.889731	0.757919	0.127899	0.759717	0.598278	0.107746							0.961661	0.595314	0.173633	1.11993	0.895946	0.155303
			0.930174	0.757919	0.127899	0.759717	0.598278	0.124317							0.961661	0.781349	0.060104	1.11993	0.895946	0.179189
			0.930174	0.757919	0.127899	0.759717	0.598278	0.0161157							0.961661	1.0418	0.062508	1.11993	0.895946	0.0232289
			0.974468	0.757919	0.127899	0.759717	0.598278	0.0184155							0.961661	1.13651	0.074414	1.11993	0.895946	0.0265439
			0.998235	0.757919	0.127899	0.804407	0.598278	0.0414391							0.961661	1.13651	0.107772	1.11993	0.895946	0.0597297
			1.02319	0.7594	0.127899	0.854682	0.598278	0.0194675							0.961661	0.674802	0.120208	1.11993	1.07514	0.0281482
			1.02319	0.76048	0.127899	0.854682	0.598278	0.0774052							0.961661	0.5209	0.125016	1.11993	1.07514	0.111993
			1.02319	0.76048	0.127899	0.854682	0.598278	0.0287893							0.961661	0.687588	0.125016	1.11993	1.34392	0.0416719
			1.07704	0.76048	0.127899	0.854682	0.598278	0.0325593							0.961661	0.781349	0.130225	1.11993	0.409019	0.0471551
			1.36425	0.76048	0.127899	0.854682	0.598278	0.0651186							0.961661	1.03138	0.130225	1.11993	0.458899	0.0943101
			2.04638	0.76048	0.127899	0.854682	0.598278	0.0406807							0.961661	1.07436	0.148828	1.11993	0.615963	0.0590173
			2.27376	0.761303	0.127899	0.854682	0.598278	0.0441126							0.961661	0.737122	0.160277	1.11993	0.774872	0.0639962
			1.03537	0.761951	0.127899	0.854682	0.598278	0.0882253							0.966032	0.841453	0.164495	1.11993	0.529423	0.127992
			0.692786	0.761951	0.127899	0.854682	0.598278	0.0882253							0.967385	1.45852	0.171255	1.11993	0.471551	0.127992
			0.791755	0.762906	0.127899	0.854682	0.598278	0.0784626							0.967385	0.830184	0.173633	1.11993	0.527027	0.11403
			0.898749	0.765207	0.127899	0.854682	0.599777	0.00531817							0.967385	0.943008	0.195337	1.11993	0.527027	0.00774297
			0.923714	0.767393	0.129491	0.854682	0.600192	0.011398							0.967385	0.390675	0.177991	1.11993	0.597298	0.0165949
			0.950106	0.767393	0.130067	0.854682	0.601696	0.0478622							0.967385	0.426191	0.109026	1.11993	0.597298	0.0696847
			0.97805	0.767393	0.130067	0.854682	0.601696	0.0683746							0.967385	0.46881	0.126705	1.11993	0.639962	0.0995496
			1.18763	0.767393	0.130067	0.854682	0.601696	0.102562							0.967385	0.5209	0.246742	1.11993	0.639962	0.149324
			0.7804	0.767393	0.130343	0.854682	0.601696	0.0198187							0.969951	0.586012	0.131596	1.11993	0.814497	0.0289015
			0.556082	0.767393	0.130343	0.854682	0.602623	0.0255606							0.976687	0.586012	0.215545	1.11993	0.814497	0.0373311
			0.710549	0.767393	0.130412	0.854682	0.60424	0.0277695							0.976687	0.586012	0.084649	1.11993	0.895946	0.0405864
			0.752346	0.767393	0.130509	0.891842	0.60424	0.0335318							0.976687	0.604916	0.177579	1.11993	0.895946	0.0490083
			0.752346	0.767393	0.131054	0.891842	0.605283	0.0387707							0.976687	0.703215	0.144112	1.11993	0.341313	0.0566651
			0.799368	0.767393	0.131178	0.932381	0.607774	0.0403457							0.976687	0.781349	0.082247	1.11993	0.418108	0.0589671
			0.852659	0.767393	0.131178	0.97678	0.607774	0.0408206							0.976687	0.781349	0.115755	1.11993	0.464565	0.0597297
			0.913564	0.767393	0.131178	0.97678	0.607774	0.0816413							0.976687	0.781349	0.148828	1.11993	0.482433	0.119459
			0.983838	0.767393	0.131178	0.97678	0.607774	0.0719732							0.976687	0.781349	0.164495	1.11993	0.597298	0.105405
			0.983838	0.767393	0.132309	0.97678	0.607774	0.10796							0.976687	0.781349	0.123371	1.11993	0.696847	0.158108
			0.983838	0.767393	0.132309	0.97678	0.607774	0.0359866							0.976687	0.815321	0.133946	1.11993	0.696847	0.0527027
			0.983838	0.767393	0.132309	0.97678	0.607774	0.0872867							0.976687	0.852381	0.167432	1.11993	0.696847	0.127992
			0.983838	0.767393	0.13264	0.97678	0.607774	0.0849854							0.976687	0.892971	0.101289	1.11993	0.696847	0.124752
			0.983838	0.767393	0.133228	0.97678	0.607774	0.0208048							0.976687	0.892971	0.147424	1.11993	0.696847	0.0305518
			1.00973	0.767393	0.13463	0.97678	0.607774	0.0406186							0.976687	0.937619	0.040827	1.11993	0.696847	0.0597297
			1.02319	0.767393	0.13463	0.97678	0.607774	0.0101296							0.976687	0.937619	0.106548	1.11993	0.696847	0.0149324
			1.06582	0.767393	0.13463	0.97678	0.607774	0.0101301							0.976687	0.937619	0.109026	1.11993	0.783953	0.0149332
			1.06582	0.767393	0.13463	0.97678	0.607774	0.0185675							0.976687	0.937619	0.166245	1.11993	0.836217	0.0273712
			1.06582	0.767393	0.13463	1.02562	0.607774	0.0291238							0.976687	0.937619	0.089297	1.11993	0.855221	0.0429326
			1.06582	0.767393	0.13463	1.05192	0.607774	0.0295454							0.976687	0.937619	0.094709	1.11993	0.895946	0.0435542
			1.12852	0.767393	0.13463	1.05192	0.607774	0.0354484							0.976687	1.02552	0.102472	1.11993	1.04527	0.0522561
			1.19905	0.767393	0.13463	1.13958	0.607774	0.036721							0.976687	1.08187	0.115755	1.11993	1.25432	0.0541319
			1.27899	0.767393	0.13463	1.13958	0.607774	0.0388368							0.976687	1.08187	0.120208	1.11993	0.386184	0.057251
			1.3463	0.767393	0.13463	1.13958	0.607774	0.0450209							0.976687	1.17202	0.125016	1.11993	0.786462	0.0663672
			1.38269	0.767393	0.13463	1.13958	0.607774	0.0506504							0.976687	1.5627	0.142064	1.11993	0.57973	0.0746659
			1.4211	0.767393	0.13463	1.13958	0.607774	0.0650014							0.976687	1.5627	0.142064	1.11993	0.615963	0.0958215
			1.59874	0.77222	0.13463	1.36749	0.607774	0.0717477							0.976687	0.641107	0.15627	1.11993	0.657027	0.105766
			1.59874	0.773342	0.13463	1.36749	0.607774	0.0759718							0.976687	0.615609	0.164495	1.11993	0.821284	0.111993
			1.82713	0.773342	0.13463	1.36749	0.607774	0.0759718							0.976687	0.883265	0.173633	1.11993	0.685135	0.111993
			1.12551	0.774125	0.13463	1.43946	0.607774	0.0759718							0.982268	0.599035	0.183847	1.11993	0.709291	0.111993
			0.94534	0.775145	0.13463	0.774912	0.607774	0.0868249							0.983922	0.710318	0.183847	1.12823	0.709291	0.127992
			1.03537	0.775145	0.134997	1.10159	0.607774	0.0949647							0.983922	0.868166	0.123707	1.12967	0.33598	0.139992
			1.1806	0.775145	0.135522	1.36749	0.607774	0.0996142							0.986968	0.976687	0.176079	1.12967	0.247158	0.146846
			0.579165	0.775145	0.136011	0.745904	0.607774	0.113107							0.986968	1.0418	0.077552	1.13172	0.255985	0.166736
			0.807783	0.775145	0.136425	0.866078	0.607774	0.113958							0.986968	1.11621	0.142064	1.13487	0.358378	0.16799
			0.807783	0.775145	0.137035	1.8803	0.607774	0.116495							0.986968	1.30225	0.057172	1.13716	0.358378	0.171731
			0.829614	0.776016	0.137035	0.870222	0.607774	0.0586068							0.986968	1.05482	0.086817	1.1403	0.377241	0.0867045
			0.944484	0.776529	0.137035	0.765795	0.607774	0.0448358							0.986968	0.781349	0.109026	1.1403	0.398198	0.0663664
			1.05847	0.776529	0.137035	0.933897	0.607774	0.0448358							0.986968	1.32829	0.130225	1.1403	0.398198	0.0663664
			1.11621	0.778515	0.137035	0.957244	0.607774	0.0636043							0.986968	0.643464	0.146503	1.1403	0.447973	0.0943101
			1.13688	0.778515	0.137378	1.19656	0.607774	0.0954064							0.986968	0.683681	0.107904	1.1403	0.447973	0.141465
			0.810026	0.778515	0.138269	1.59541	0.607774	0.0268136							0.989709	0.705735	0.111621	1.1403	0.511969	0.0398198
			0.810026	0.778515	0.138269	0.731449	0.607774	0.0804407							0.989709	0.781349	0.111621	1.14482	0.511969	0.119459
			1.1854	0.778515	0.138269	0.898637	0.607774	0.0273498							0.989709	0.841453	0.173633	1.14482	0.511969	0.0407248
			1.31356	0.778515	0.138269	1.1233	0.607774	0.0546997							0.989709	0.994445	0.183847	1.14482	0.511969	0.0814497
			0.895292	0.778515	0.138269	1.1649	0.607774	0.109399							0.994445	0.994445	0.183847	1.14482	0.511969	0.162899
			1.11912	0.778515	0.138269	1.1827	0.607774	0.0621587							0.994445	1.09389	0.195337	1.14681	0.530931	0.0926841
			0.795815	0.778515	0.138269	1.16807	0.607774	0.0122307							0.994445	1.09389	0.195337	1.14793	0.597298	0.0182524
			0.813902	0.778515	0.138269	0.512809	0.607774	0.0181576							0.994445	1.09389	0.195337	1.15193	0.597298	0.0270974
			0.852659	0.778515	0.138269	0.647759	0.610487	0.0239911							0.994445	1.09389	0.195337	1.15193	0.597298	0.0358378
			0.852659	0.778515	0.138269	0.647759	0.611773	0.0479822							0.994445	1.21543	0.231511	1.15193	0.597298	0.0716757
			0.852659	0.778515	0.139526	0.647759	0.611773	0.0370334							0.994445	1.21543	0.175804	1.15193	0.597298	0.0554591
			0.895292	0.778515	0.139526	0.723966	0.613013	0.0427341							0.994445	1.21543	0.095675	1.15193	0.597298	0.0639962
			0.895292	0.778515	0.139526	0.769214	0.615371	0.0512809							0.994445	1.36736	0.123371	1.15193	0.597298	0.0767954
			0.967884	0.7804	0.139526	0.879102	0.615371	0.0569788							0.994445	0.937619	0.123371	1.15193	0.632433	0.0853282
			0.973144	0.781604	0.139526	0.900543	0.615371	0.0854682							0.994445	0.781349	0.167432	1.15193	0.651597	0.127992
			0.994769	0.781604	0.140163	0.946725	0.615371	0.0854682							0.994445	0.90472	0.183847	1.15193	0.651597	0.127992
			0.994769	0.781604	0.140163	1.02562	0.615371	0.0854682							0.994445	1.14598	0.201639	1.15193	0.651597	0.127992
			0.994769	0.781604	0.140548	1.02562	0.615371	0.102562							0.994445	1.14598	0.166245	1.15193	0.67196	0.153591
			0.994769	0.782057	0.142107	1.11425	0.615371	0.0276619							0.994445	0.765404	0.106107	1.15946	0.682626	0.0415772
			1.11912	0.782192	0.14211	0.839688	0.615371	0.0525958							0.994445	0.727294	0.082247	1.16141	0.716757	0.0790541
			0.907263	0.783054	0.14211	0.538709	0.615371	0.0297281							0.995702	0.633527	0.08447	1.16473	0.716757	0.0447973
			0.933865	0.783054	0.14211	0.683746	0.615371	0.0416193							0.998391	0.868166	0.097669	1.16473	0.716757	0.0627162
			1.14668	0.783896	0.14211	0.740725	0.615371	0.0594561							0.999103	0.899736	0.097669	1.16473	0.716757	0.0895946
			0.894593	0.78707	0.14211	0.790106	0.615371	0.118912							1.00013	0.347266	0.100819	1.16473	0.716757	0.179189
			1.02319	0.78707	0.14211	0.846542	0.615371	0.0396374							1.00013	0.48083	0.120208	1.16473	0.716757	0.0597297
			1.13688	0.78707	0.14211	0.888869	0.617186	0.0516035							1.00013	0.568254	0.130225	1.16473	0.767954	0.0779084
			1.27899	0.78707	0.14211	0.935652	0.617577	0.0177272							1.00013	0.568254	0.142064	1.16473	0.796397	0.0268026
			0.779871	0.78707	0.14211	0.935652	0.617577	0.0263379							1.00173	0.568254	0.15627	1.16473	0.796397	0.0398214
			0.830512	0.78707	0.14211	0.801633	0.617577	0.0349485							1.00173	0.62508	0.158919	1.17162	0.814497	0.0528402
			1.13852	0.78707	0.14211	0.830263	0.617577	0.0440651							1.00273	0.62508	0.173633	1.17162	0.895946	0.0666239
			0.754813	0.78707	0.14211	0.929894	0.618627	0.061231							1.00459	0.694533	0.173633	1.17162	0.895946	0.0926841
			0.822207	0.78707	0.14211	1.54982	0.618627	0.0394469							1.00459	0.694533	0.183847	1.17162	0.895946	0.0597297
			0.822207	0.78707	0.14211	0.962309	0.621587	0.0307981							1.00459	0.694533	0.195337	1.174	0.895946	0.046662
			0.852659	0.78707	0.14211	0.897416	0.621587	0.0369592							1.00459	0.721246	0.195337	1.17593	1.1946	0.0559966
			0.885454	0.78707	0.14211	0.990252	0.621587	0.0739185							1.00459	0.781349	0.211176	1.17593	1.1946	0.111993
			0.920872	0.78707	0.14211	0.657448	0.621587	0.0739185							1.00459	0.892971	0.215545	1.17888	0.722537	0.111993
			0.920872	0.78707	0.14211	0.546997	0.621587	0.0865501							1.00459	0.892971	0.26045	1.1946	0.662221	0.131757
			0.959242	0.78707	0.142112	0.575786	0.621587	0.0359866							1.00459	0.961661	0.12628	1.1946	0.895946	0.0548539
			0.959242	0.78707	0.143438	0.607774	0.621587	0.00434081							1.00459	0.961661	0.099747	1.1946	0.776487	0.00663598
			1.00095	0.78707	0.143997	0.607774	0.621587	0.0166443							1.00459	1.0418	0.263909	1.1946	0.33598	0.0254449
			1.09628	0.78707	0.144111	0.607774	0.621587	0.0195356							1.00459	1.0418	0.07717	1.1946	0.375047	0.0298649
			1.12302	0.78707	0.144689	0.643525	0.621587	0.0202584							1.00459	1.0418	0.194462	1.1946	0.383977	0.0309699
			1.1806	0.78707	0.144791	0.643525	0.621587	0.0238774							1.00459	1.0418	0.123371	1.1946	0.520227	0.0365023
			1.21167	0.78707	0.144791	0.683746	0.621587	0.0244195							1.00459	1.25016	0.151229	1.1946	0.575965	0.0373311
			0.799368	0.78707	0.144791	0.683746	0.621587	0.0253246							1.00819	1.25016	0.173633	1.1946	0.62027	0.0387148
			0.947399	0.791755	0.144791	0.683746	0.621587	0.0309297							1.00819	0.812603	0.213095	1.1946	0.67196	0.0472836
			1.0885	0.791755	0.145576	0.683746	0.621587	0.0316906							1.00819	0.883265	0.151929	1.1946	0.67196	0.0484468
			0.686287	0.791755	0.14617	0.683746	0.621587	0.0325593							1.01116	0.967385	0.142064	1.1946	0.733047	0.0497748
			0.781604	0.791755	0.14617	0.683746	0.621587	0.0325593							1.01116	1.01575	0.15627	1.1946	0.733047	0.0497748
			0.803936	0.791755	0.14617	0.683746	0.621587	0.034005							1.01116	1.45108	0.164495	1.1946	0.895946	0.0519848
			0.803936	0.792613	0.14617	0.683746	0.621587	0.0390712							1.01116	1.10901	0.183847	1.1946	1.15193	0.0597297
			0.852659	0.793855	0.14617	0.683746	0.621587	0.0390712							1.01116	0.669728	0.183847	1.1946	0.537568	0.0597297
			0.90767	0.793855	0.14617	0.705802	0.621587	0.0434081							1.01116	0.827311	0.183847	1.1946	0.815951	0.0663597
			0.937925	0.793855	0.14617	0.729329	0.621587	0.048839							1.01116	0.827311	0.223243	1.1946	0.522635	0.0746622
			0.970268	0.793855	0.14617	0.729329	0.621587	0.055816							1.01116	0.937619	0.223243	1.1946	0.737838	0.0853282
			0.970268	0.793855	0.14617	0.729329	0.621587	0.0601095							1.01116	1.08187	0.099747	1.1946	0.737838	0.0918919
			1.08222	0.793855	0.14617	0.754478	0.621587	0.0651186							1.01116	1.27857	0.142064	1.1946	0.964865	0.0995496
			1.33989	0.793855	0.14617	0.781424	0.621587	0.0683746							1.01116	1.27857	0.151229	1.1946	0.607964	0.104527
			1.40689	0.795815	0.146474	0.781424	0.621587	0.070543							1.01116	0.754406	0.064626	1.1946	0.680919	0.107842
			1.48093	0.795815	0.146769	0.781424	0.621587	0.0727115							1.01116	0.994445	0.124306	1.1946	0.790541	0.111157
			1.56321	0.795815	0.147576	0.781424	0.621587	0.0748897							1.01116	1.28693	0.126705	1.1946	0.83995	0.114487
			0.930174	0.796747	0.147576	0.781424	0.621587	0.0781424							1.01364	0.724178	0.20383	1.1946	0.407248	0.119459
			0.868304	0.796747	0.1478	0.781424	0.62429	0.083724							1.01438	0.989709	0.150488	1.1946	0.447973	0.127992
			1.12694	0.796747	0.1478	0.781424	0.625139	0.0965937							1.01495	1.07968	0.180585	1.1946	0.497748	0.147667
			0.773342	0.799368	0.1478	0.781424	0.625442	0.115045							1.01575	0.651125	0.090293	1.1946	0.497748	0.175874
			0.950106	0.799368	0.148198	0.781424	0.626767	0.115045							1.01575	0.868166	0.070417	1.1946	0.497748	0.175874
			1.27899	0.799368	0.148289	0.781424	0.626767	0.0896716							1.01575	0.868166	0.183847	1.1946	0.559966	0.137838
			0.935846	0.799368	0.148289	0.781424	0.626767	0.0812371							1.01915	0.919235	0.195337	1.1946	0.559966	0.125016
			1.03702	0.799368	0.14872	0.781424	0.628307	0.0581911							1.01915	0.976687	0.223243	1.1946	0.597298	0.0895946
			1.09628	0.799368	0.149226	0.781424	0.628307	0.0341873							1.01915	0.976687	0.243104	1.1946	0.597298	0.0527027
			1.47576	0.799368	0.150469	0.781424	0.628307	0.102562							1.01915	0.976687	0.082247	1.1946	0.639962	0.158108
			0.835258	0.799368	0.150469	0.841533	0.63115	0.0414391							1.02054	1.11621	0.115755	1.1946	0.639962	0.0639962
			0.769657	0.799368	0.150469	0.841533	0.63115	0.0828783							1.02177	1.11621	0.130225	1.1946	0.639962	0.127992
			0.883665	0.799368	0.150469	0.841533	0.63115	0.0175319							1.02384	1.11621	0.130225	1.1946	0.639962	0.0271499
			1.08951	0.799368	0.150469	0.841533	0.63115	0.0204545							1.02692	1.30225	0.152458	1.1946	0.639962	0.0316758
			1.17667	0.799368	0.150469	0.841533	0.63115	0.0432443							1.02692	1.30225	0.15627	1.1946	0.639962	0.0669679
			1.03144	0.799368	0.150469	0.994539	0.63115	0.0467524							1.02809	1.30225	0.183847	1.1946	0.639962	0.0724006
			1.30509	0.799368	0.150469	1.09399	0.63115	0.0485039							1.02809	1.5627	0.195337	1.1946	0.639962	0.0751129
			0.779384	0.799368	0.150469	1.09399	0.63115	0.0525958							1.03297	1.95337	0.20836	1.1946	0.639962	0.0814497
			0.983838	0.802503	0.150469	1.09399	0.63115	0.105192							1.03414	0.926044	0.223243	1.1946	0.746622	0.162899
			1.13946	0.802503	0.150469	1.09399	0.63115	0.0209348							1.03476	1.00013	0.26045	1.1946	0.746622	0.0324851
			0.56844	0.803936	0.150469	1.09399	0.63115	0.0607774							1.0418	0.818557	0.147823	1.1946	0.746622	0.0943101
			0.56844	0.805289	0.150469	1.09399	0.63115	0.0607774							1.0418	1.06263	0.15627	1.1946	0.746622	0.0943101
			0.682127	0.807783	0.150469	1.09399	0.63115	0.042385							1.0418	0.551541	0.167432	1.1946	0.746622	0.0659528
			0.700078	0.807783	0.152455	1.21555	0.63115	0.0703754							1.0418	0.586012	0.256126	1.1946	0.895946	0.109507
			0.705649	0.807783	0.152715	1.23515	0.63115	0.0719732							1.0418	0.62508	0.142064	1.1946	0.895946	0.111993
			0.705649	0.807783	0.153172	1.36749	0.63115	0.0719732							1.0418	0.646634	0.217042	1.1946	0.895946	0.111993
			0.708363	0.807783	0.153479	1.56285	0.63115	0.0820495							1.0418	0.669728	0.083716	1.1946	0.895946	0.127992
			0.730851	0.807783	0.153479	1.98908	0.633098	0.022546							1.0418	0.721246	0.123371	1.1946	1.11993	0.0352245
			0.730851	0.807783	0.153479	0.565859	0.633364	0.0661689							1.0418	0.781349	0.142064	1.1946	0.723649	0.103378
			0.744139	0.807783	0.154095	0.63115	0.634907	0.0882253							1.0418	0.781349	0.186036	1.1946	0.796397	0.137838
			0.852659	0.807783	0.154283	0.683746	0.634907	0.0882253							1.0418	0.852381	0.219924	1.1946	0.82595	0.137838
			0.852659	0.807783	0.155029	0.820495	0.636043	0.0477032							1.0418	0.937619	0.05897	1.1946	0.469305	0.0746622
			0.875098	0.807783	0.155029	0.820495	0.638163	0.0745904							1.0418	1.0418	0.074414	1.1946	0.547523	0.116863
			0.930174	0.807783	0.155029	0.820495	0.638163	0.0101297							1.0418	1.10308	0.094709	1.1946	0.821284	0.0159281
			0.930174	0.807783	0.155029	0.863679	0.638163	0.0202579							1.0418	1.17202	0.125016	1.1946	0.609243	0.0318539
			0.930174	0.810026	0.155029	0.882253	0.638163	0.0284894							1.0418	1.23714	0.130225	1.1946	0.761554	0.0447973
			0.930174	0.811066	0.155029	0.882253	0.638163	0.0316574							1.0418	0.812603	0.135887	1.1946	1.08793	0.0497788
			0.930174	0.813902	0.155029	0.965288	0.638163	0.0392527							1.0418	0.886937	0.145367	1.1946	0.206757	0.0617217
			0.971384	0.813902	0.155029	1.02562	0.638163	0.0569788							1.0418	1.21543	0.195337	1.1946	0.430054	0.0895946
			0.974468	0.813902	0.155391	1.70936	0.638163	0.0569788							1.0418	0.546945	0.135434	1.1946	0.488698	0.0895946
			0.974468	0.813902	0.155974	1.82332	0.638163	0.0569788							1.0418	0.607716	0.200346	1.1946	0.597298	0.0895946
			0.97805	0.813902	0.156611	1.36749	0.638163	0.0759718							1.0418	0.643464	0.135887	1.19993	0.597298	0.119459
			1.02319	0.813902	0.156611	0.879102	0.638163	0.0759718							1.0418	0.72926	0.167432	1.20953	0.597298	0.119459
			1.02319	0.813902	0.156611	0.787344	0.638163	0.0854682							1.0418	0.781349	0.173633	1.21593	0.67196	0.134392
			1.07078	0.813902	0.156611	1.0826	0.638163	0.113958							1.0418	0.841453	0.26045	1.21593	0.67196	0.179189
			1.07704	0.813902	0.158225	0.621587	0.638163	0.0207525							1.0418	0.994445	0.15627	1.22174	0.67196	0.0327916
			1.11912	0.813902	0.158339	1.13958	0.638163	0.0333534							1.0418	1.0418	0.112853	1.22174	0.716757	0.0527027
			1.13688	0.813902	0.158357	2.05124	0.638163	0.0667069							1.0418	1.09389	0.150488	1.22174	0.767954	0.105405
			1.27899	0.813902	0.158881	0.578554	0.638163	0.10006							1.0418	1.21543	0.19781	1.23193	0.767954	0.158108
			1.27899	0.813902	0.159874	0.75212	0.638163	0.0390712							1.0418	1.36736	0.065112	1.23193	0.767954	0.0617894
			1.27899	0.81518	0.159874	0.835689	0.638163	0.0157167							1.0418	0.964218	0.090156	1.23193	0.895946	0.0248849
			1.27899	0.816376	0.159874	0.94015	0.638163	0.0429628							1.0418	0.976687	0.120208	1.23193	0.895946	0.0680247
			1.32636	0.818553	0.159874	1.00283	0.641012	0.0116156							1.0418	0.568254	0.130225	1.23193	0.895946	0.0184821
			1.4617	0.818553	0.159874	1.07446	0.641012	0.0294976							1.0418	0.62508	0.137885	1.23193	0.895946	0.0469348
			1.6278	0.818553	0.159874	0.745904	0.642556	0.0402203							1.0418	0.735388	0.146503	1.24054	0.263514	0.0639962
			1.70532	0.818553	0.159874	1.02562	0.643525	0.0491573							1.0418	0.833439	0.148828	1.24054	0.743804	0.0782161
			1.70532	0.818553	0.159874	1.17214	0.643525	0.0554156							1.0418	0.961661	0.15627	1.24054	0.529423	0.0881739
			1.70532	0.818553	0.159874	1.7582	0.643525	0.05988							1.0418	1.13651	0.15627	1.24054	0.776487	0.0952775
			0.752346	0.818553	0.159874	0.531802	0.643525	0.0768691							1.0418	1.25016	0.158919	1.25432	0.716757	0.122309
			0.767393	0.818553	0.159874	0.638163	0.643525	0.0804407							1.0418	1.5627	0.164495	1.25432	0.368919	0.127992
			0.767393	0.820483	0.159874	0.683746	0.643525	0.0929002							1.0418	1.02177	0.16894	1.25432	0.368919	0.148335
			0.767393	0.821369	0.159874	0.683746	0.643525	0.0214075							1.0418	0.792673	0.173633	1.25432	0.447973	0.0342849
			0.799368	0.822207	0.159874	0.683746	0.645729	0.0324593							1.0418	0.530728	0.173633	1.25432	0.482433	0.0519848
			0.807783	0.822207	0.159874	0.683746	0.646451	0.0524868							1.0418	0.669728	0.187524	1.25432	0.522635	0.0840597
			0.807783	0.822207	0.159874	0.736342	0.647759	0.0621587							1.0418	0.703215	0.20836	1.25432	0.545359	0.0995496
			0.807783	0.822207	0.159874	0.765795	0.647759	0.0713474							1.0418	0.740226	0.26045	1.25432	0.597298	0.114376
			0.807783	0.822207	0.160431	0.765795	0.647759	0.0275727							1.0418	0.781349	0.154553	1.25432	0.627162	0.0443412
			0.807783	0.822207	0.161314	0.797703	0.647759	0.0506478							1.0418	0.827311	0.107244	1.25432	0.627162	0.0814497
			0.812056	0.822207	0.161711	0.797703	0.647759	0.0675304							1.0418	0.879018	0.107436	1.25432	0.660171	0.1086
			0.829614	0.822207	0.162411	0.797703	0.647759	0.101296							1.0418	0.937619	0.089297	1.25432	0.696847	0.162899
			0.829614	0.822207	0.162413	0.870222	0.651186	0.0579445							1.0418	1.00459	0.09922	1.25432	0.696847	0.0933277
			0.852659	0.823756	0.163275	0.870222	0.651186	0.016145							1.0418	1.09968	0.173633	1.25432	0.696847	0.0260376
			0.852659	0.825154	0.165031	0.870222	0.651186	0.0303882							1.0418	0.781349	0.125016	1.25432	0.783953	0.0490083
			0.852659	0.827581	0.165031	0.870222	0.651186	0.0417854							1.0418	0.747378	0.135887	1.25432	0.783953	0.0673889
			0.852659	0.827581	0.165031	0.870222	0.651186	0.0427341							1.0418	0.818557	0.195337	1.25432	0.783953	0.0689189
			0.902816	0.827581	0.165031	0.957244	0.651186	0.0854682							1.0418	1.01116	0.20836	1.25432	0.783953	0.137838
			0.902816	0.827581	0.165031	0.957244	0.651186	0.0792749							1.0418	1.07436	0.26045	1.25432	0.895946	0.127992
			0.902816	0.827581	0.166151	0.957244	0.654018	0.0234063							1.0418	1.07436	0.164943	1.25432	0.895946	0.0378269
			0.902816	0.829614	0.166746	0.957244	0.654018	0.0283366							1.0418	1.33946	0.191001	1.25432	0.342089	0.0457948
			0.959242	0.831343	0.166825	1.00763	0.654018	0.110878							1.0418	1.26969	0.234405	1.25432	0.39527	0.179189
			0.959242	0.83283	0.166972	1.0636	0.654018	0.0581911							1.0418	0.560969	0.163208	1.25432	0.584313	0.0943101
			0.983838	0.83283	0.167736	1.19656	0.656396	0.0581911							1.0418	0.62508	0.195337	1.25432	0.759607	0.0943101
			1.02319	0.834123	0.167736	1.19656	0.656396	0.0581911							1.0418	0.83716	0.201639	1.25432	0.651597	0.0943101
			1.02319	0.836262	0.168639	1.19656	0.656396	0.0441126							1.0418	0.664147	0.140487	1.25432	0.716757	0.0716757
			1.06582	0.836262	0.170532	1.27633	0.656396	0.0882253							1.0418	0.948782	0.043408	1.25432	0.716757	0.143351
			1.0885	0.837958	0.170532	1.36749	0.657448	0.0108531							1.0418	1.41387	0.111621	1.25432	0.895946	0.0177415
			1.16272	0.838681	0.170532	1.47268	0.658422	0.00202571							1.0418	0.822473	0.120208	1.25432	1.02394	0.00331799
			1.21809	0.838681	0.170532	1.59541	0.658422	0.0111405							1.0418	1.5627	0.130225	1.25432	1.02394	0.0182474
			1.27899	0.840979	0.170532	2.12721	0.658422	0.0121556							1.0418	1.13651	0.162781	1.25432	0.632433	0.0199102
			1.4211	0.843869	0.170532	0.894129	0.659326	0.012916							1.0418	0.961661	0.168032	1.26926	0.423066	0.0211555
			0.896385	0.852659	0.170532	0.594562	0.660168	0.0390712							1.05034	0.26045	0.195337	1.27992	0.776487	0.0639962
			0.817132	0.852659	0.170532	0.932381	0.660168	0.0390712							1.05712	0.48083	0.195337	1.27992	0.403176	0.0639962
			0.957455	0.852659	0.170532	0.759717	0.661689	0.0402658							1.05758	0.5209	0.223243	1.27992	0.474324	0.0659528
			0.852659	0.852659	0.17054	0.759717	0.663026	0.0413311							1.0586	0.546945	0.057881	1.27992	0.556105	0.0676977
			0.880615	0.852659	0.172448	0.781424	0.66421	0.0415307							1.0586	0.57299	0.234405	1.27992	0.575965	0.0680247
			1.01354	0.852659	0.173096	0.854682	0.66421	0.0473362							1.0586	0.611491	0.226843	1.27992	0.575965	0.0775338
			0.972032	0.852659	0.173422	1.60881	0.665266	0.0493801							1.0604	0.62508	0.122565	1.27992	0.67196	0.0808815
			1.01253	0.852659	0.174408	1.70936	0.666214	0.0501391							1.0604	0.62508	0.114344	1.27992	0.437047	0.0821247
			0.98831	0.852659	0.175739	0.613013	0.666214	0.0531817							1.06263	0.62508	0.115281	1.29414	0.597298	0.0871084
			0.794712	0.852659	0.176412	0.683746	0.668206	0.0546997							1.06397	0.62508	0.142064	1.29414	0.597298	0.0895946
			1.1213	0.852659	0.176412	0.987633	0.668551	0.0567235							1.06397	0.62508	0.142064	1.29414	0.639962	0.0929096
			0.816376	0.852659	0.176412	1.48145	0.669198	0.0600192							1.06548	0.62508	0.173633	1.29414	0.746622	0.0983077
			1.59874	0.852659	0.176412	1.61613	0.683746	0.0607774							1.06548	0.643464	0.20836	1.29414	0.779084	0.0995496
			0.964851	0.852659	0.176412	2.14892	0.683746	0.063055							1.0666	0.694533	0.240415	1.29676	0.814497	0.10328
			0.898749	0.852659	0.176412	1.0419	0.683746	0.0668567							1.06922	0.694533	0.26045	1.30319	0.0719373	0.109507
			0.950106	0.852659	0.177286	1.0419	0.683746	0.0683746							1.06922	0.716237	0.248611	1.30319	0.447973	0.111993
			0.950106	0.852659	0.178291	1.75039	0.683746	0.0683746							1.06922	0.740226	0.17116	1.30319	0.447973	0.111993
			1.10846	0.852659	0.178464	1.85588	0.683746	0.0800256							1.06922	0.740226	0.246742	1.30946	0.57973	0.131077
			1.14668	0.852659	0.178656	1.03741	0.683746	0.0830614							1.06922	0.781349	0.0955	1.31405	0.413514	0.136049
			1.27899	0.852659	0.179507	1.28544	0.683746	0.0881303							1.06922	0.781349	0.132996	1.31592	0.67196	0.144352
			1.38557	0.852659	0.179507	0.899665	0.683746	0.0891422							1.06922	0.781349	0.16894	1.31757	0.716757	0.146009
			0.974468	0.852659	0.179507	0.749915	0.683746	0.0911661							1.07157	0.781349	0.201639	1.32444	1.1946	0.149324
			1.15833	0.852659	0.179507	1.21555	0.683746	0.0911661							1.07157	0.781349	0.20836	1.32733	0.772367	0.149324
			0.839933	0.852659	0.180563	0.559428	0.683746	0.0911661							1.07436	0.781349	0.125016	1.34392	0.363978	0.149324
			0.893262	0.852659	0.180727	0.586068	0.683746	0.0994539							1.07436	0.781349	0.228259	1.34392	0.465892	0.162899
			0.90767	0.852659	0.182713	0.723966	0.683746	0.102562							1.07436	0.781349	0.029485	1.34392	0.529423	0.16799
			0.922549	0.852659	0.182713	0.769214	0.683746	0.102562							1.07436	0.781349	0.078135	1.34392	0.340712	0.16799
			0.937925	0.852659	0.182713	0.820495	0.683746	0.109399							1.07436	0.781349	0.135887	1.34392	0.50173	0.179189
			0.937925	0.852659	0.182713	0.820495	0.683746	0.113953							1.07436	0.781349	0.142064	1.34392	0.737838	0.186648
			1.02319	0.852659	0.182713	0.820495	0.683746	0.0329516							1.07436	0.833439	0.151229	1.34392	0.559966	0.0542998
			1.08222	0.852659	0.182713	0.879102	0.683746	0.082379							1.07436	0.833439	0.15627	1.34392	0.682626	0.135749
			1.12551	0.852659	0.182713	0.879102	0.683746	0.0603305							1.07436	0.841453	0.173633	1.34392	0.491325	0.0995496
			1.27899	0.852659	0.182713	0.879102	0.683746	0.0774052							1.07436	0.868166	0.173633	1.34392	1.01541	0.127992
			0.825154	0.852659	0.182713	0.946725	0.683746	0.103207							1.07772	0.879018	0.195337	1.34392	0.645081	0.170656
			0.867111	0.852659	0.182713	0.946725	0.683746	0.0450821							1.07772	0.879018	0.223243	1.34392	0.607964	0.0746622
			1.05793	0.852659	0.182713	1.02562	0.683746	0.0636043							1.07939	0.879018	0.240415	1.34392	1.00135	0.105405
			0.793855	0.852659	0.182713	1.02562	0.683746	0.0359866							1.08187	0.881522	0.26045	1.34392	0.939651	0.0597297
			0.807783	0.852659	0.184914	1.11886	0.683746	0.0359866							1.08187	0.892971	0.106548	1.34392	0.518706	0.0597297
			0.852659	0.852659	0.186035	1.23074	0.683746	0.0359866							1.08187	0.892971	0.120208	1.34392	0.606081	0.0597297
			0.885454	0.852659	0.186035	0.586068	0.683746	0.10796							1.08187	0.911574	0.189418	1.34392	0.179189	0.179189
			0.920872	0.852659	0.186035	0.586068	0.683746	0.0395992							1.08187	0.937619	0.231511	1.34392	0.265466	0.0658589
			0.920872	0.852659	0.187169	0.63115	0.683746	0.0828783							1.08187	0.937619	0.20383	1.34392	0.275676	0.137838
			0.920872	0.852659	0.18948	0.63115	0.683746	0.011688							1.08187	0.951208	0.130225	1.34392	0.319981	0.0194771
			0.959242	0.852659	0.18948	0.683746	0.683746	0.0396133							1.08187	0.973485	0.142064	1.34392	0.330085	0.0660638
			1.01195	0.852659	0.18948	0.683746	0.683746	0.0417866							1.08187	0.994445	0.142064	1.34392	0.33598	0.0696883
			1.1806	0.852659	0.18948	0.683746	0.683746	0.048839							1.08187	1.0418	0.15627	1.34392	0.358378	0.0814497
			2.30218	0.852659	0.18948	0.683746	0.683746	0.097678							1.08187	1.0418	0.173633	1.34392	0.368919	0.162899
			1.27899	0.852659	0.18948	0.683746	0.683746	0.0536271							1.08709	1.09389	0.240415	1.34392	0.377241	0.0895946
			0.980558	0.852659	0.189489	0.683746	0.683746	0.0112313							1.08915	1.17202	0.20837	1.34392	0.389542	0.0188049
			1.54825	0.852659	0.190894	0.683746	0.683746	0.0594561							1.08915	1.25016	0.15627	1.34392	0.391976	0.0995496
			0.730851	0.852659	0.191251	0.683746	0.683746	0.0594561							1.09389	1.25016	0.229387	1.34392	0.398198	0.0995496
			0.813902	0.852659	0.191848	0.683746	0.683746	0.0743202							1.09389	1.5627	0.101915	1.34392	0.407248	0.124437
			0.813902	0.852659	0.191848	0.683746	0.683746	0.105192							1.09389	1.5627	0.173633	1.34392	0.407248	0.176252
			0.852659	0.852659	0.193055	0.683746	0.683746	0.0667069							1.09389	2.0836	0.173633	1.34392	0.418108	0.111993
			0.852659	0.852659	0.193055	0.683746	0.683746	0.0229206							1.09389	0.488343	0.195337	1.34392	0.421622	0.0385218
			0.895292	0.852659	0.193786	0.713474	0.683746	0.108915							1.09389	0.493484	0.211176	1.34392	0.469305	0.183262
			0.942413	0.852659	0.194277	0.732585	0.683746	0.0177242							1.09389	0.586012	0.167432	1.34392	0.482433	0.0298606
			0.994769	0.852659	0.194894	0.745904	0.683746	0.0198362							1.09389	0.586012	0.17009	1.34392	0.488698	0.0334188
			1.11912	0.852659	0.194894	0.745904	0.683746	0.0230726							1.09389	0.601038	0.245129	1.34392	0.497748	0.0388713
			0.895292	0.852659	0.196768	0.745904	0.683746	0.0346127							1.09389	0.669728	0.125016	1.34392	0.511969	0.0583133
			0.926164	0.852659	0.196768	0.745904	0.683746	0.0633073							1.09389	0.679434	0.15627	1.34392	0.511969	0.106656
			0.976682	0.852659	0.196768	0.820495	0.683746	0.055816							1.09389	0.710318	0.223243	1.34392	0.527027	0.0943101
			1.01738	0.852659	0.198925	0.820495	0.683746	0.0441126							1.09389	0.710318	0.182289	1.34392	0.527027	0.0746622
			1.19372	0.852659	0.198938	0.820495	0.683746	0.0882253							1.09389	0.710318	0.106342	1.34392	0.537568	0.149324
			1.12725	0.852659	0.198954	0.820495	0.683746	0.0239911							1.09811	0.721246	0.154069	1.34392	0.537568	0.0407248
			0.837958	0.852659	0.199011	0.820495	0.683746	0.0479822							1.09968	0.781349	0.243156	1.34392	0.547523	0.0814497
			0.900029	0.852659	0.200626	0.820495	0.683746	0.0390712							1.09968	0.781349	0.189418	1.34392	0.559966	0.0663664
			0.952972	0.852659	0.201189	0.820495	0.683746	0.00818181							1.09968	0.781349	0.188602	1.34392	0.559966	0.0139373
			0.852659	0.852659	0.204638	0.820495	0.683746	0.00818391							1.10308	0.781349	0.082247	1.34392	0.559966	0.0139409
			0.877021	0.852659	0.204638	0.820495	0.683746	0.026887							1.10308	0.781349	0.135887	1.34392	0.570148	0.0458008
			1.02319	0.852659	0.204638	0.820495	0.683746	0.0300548							1.10308	0.781349	0.20836	1.34392	0.597298	0.0511969
			1.13688	0.852659	0.207004	0.820495	0.683746	0.0432443							1.10308	0.781349	0.216612	1.34392	0.597298	0.0736647
			1.19594	0.852659	0.213165	0.891842	0.683746	0.0444119							1.10308	0.781349	0.045962	1.34392	0.597298	0.0756537
			0.790648	0.852659	0.213165	0.932381	0.683746	0.0525958							1.10691	0.852381	0.05041	1.34392	0.597298	0.0895946
			0.790648	0.852659	0.213165	1.02562	0.683746	0.0560987							1.10691	0.868166	0.10418	1.34392	0.597298	0.0955616
			0.836262	0.852659	0.213165	1.02562	0.683746	0.0619474							1.10691	0.919235	0.111621	1.34392	0.597298	0.105525
			0.94534	0.852659	0.213165	1.02562	0.683746	0.0841533							1.10691	0.937619	0.113651	1.34392	0.597298	0.143351
			0.815587	0.852659	0.213165	1.02562	0.683746	0.0841533							1.10901	0.937619	0.142064	1.34392	0.597298	0.143351
			1.83939	0.852659	0.213165	1.02562	0.683746	0.105192							1.11123	0.937619	0.142064	1.34392	0.597298	0.179189
			1.11319	0.852659	0.213165	1.02562	0.683746	0.105192							1.11283	0.937619	0.15627	1.34392	0.597298	0.179189
			0.737878	0.852659	0.213165	1.02562	0.683746	0.063115							1.11621	0.937619	0.195337	1.34392	0.597298	0.107514
			0.834123	0.852659	0.213165	1.02562	0.683746	0.0187328							1.11621	0.976687	0.195337	1.34392	0.597298	0.0319981
			1.12852	0.852659	0.213165	1.0796	0.683746	0.0290956							1.11621	0.976687	0.20836	1.34392	0.597298	0.0497748
			0.556082	0.852659	0.213165	1.0796	0.683746	0.0475649							1.11621	0.976687	0.223243	1.34392	0.597298	0.0814497
			0.673152	0.852659	0.213165	1.09399	0.683746	0.0804407							1.11621	0.976687	0.223243	1.34392	0.62027	0.137838
			0.799368	0.852659	0.213165	1.11886	0.683746	0.0804407							1.11621	1.0418	0.26045	1.34392	0.62027	0.137838
			0.852659	0.852659	0.213165	1.20661	0.683746	0.0804407							1.11621	1.0418	0.26045	1.34392	0.627162	0.137838
			0.852659	0.852659	0.213165	1.2623	0.683746	0.0248635							1.11621	1.0418	0.213095	1.34392	0.639962	0.0426641
			0.852659	0.852659	0.213165	1.27318	0.683746	0.0927113							1.11621	1.10308	0.234405	1.34392	0.639962	0.159279
			0.852659	0.852659	0.2177	1.36749	0.683746	0.0441374							1.11621	1.11621	0.183847	1.34392	0.639962	0.0759091
			0.882061	0.852659	0.220274	1.49181	0.683746	0.0651186							1.11621	1.17202	0.153792	1.34392	0.639962	0.111993
			0.913564	0.852659	0.222433	1.64099	0.683746	0.108531							1.11621	1.17202	0.240415	1.34392	0.651597	0.186655
			0.913564	0.852659	0.222433	1.64099	0.683746	0.0297281							1.11621	1.17202	0.240415	1.34392	0.651597	0.0511969
			0.913564	0.852659	0.227368	1.79483	0.683746	0.0848057							1.11621	1.17202	0.194462	1.34392	0.651597	0.146277
			0.930174	0.852659	0.227376	2.05124	0.683746	0.00261993							1.11621	1.30225	0.160277	1.34392	0.685135	0.00452534
			0.983838	0.852659	0.227376	2.05124	0.683746	0.0104778							1.11621	1.33946	0.250032	1.34392	0.689189	0.0180981
			0.983838	0.852659	0.229073	2.14448	0.683746	0.0471549							1.11621	1.33946	0.234405	1.34392	0.696847	0.0814497
			0.983838	0.852659	0.232543	1.27927	0.683746	0.0943098							1.11621	1.5627	0.069972	1.3675	0.696847	0.162899
			0.983838	0.852659	0.232543	0.987633	0.683746	0.0943098							1.11621	1.5627	0.074414	1.37027	0.733047	0.162899
			0.983838	0.862932	0.23685	1.1233	0.683746	0.100763							1.11621	0.911574	0.173633	1.37378	0.733047	0.174212
			0.983838	0.863318	0.236869	1.1649	0.683746	0.0151937							1.11621	0.68053	0.217059	1.37378	0.746622	0.0262799
			1.00708	0.865777	0.238745	0.894129	0.683746	0.0739185							1.11621	0.859484	0.237802	1.38464	0.746622	0.127992
			1.02319	0.867885	0.241575	0.989249	0.683746	0.0162063							1.11621	0.860617	0.184477	1.38464	0.752595	0.0281064
			1.06582	0.869713	0.241601	0.765795	0.683746	0.0286991							1.11621	0.885529	0.147597	1.39369	0.767954	0.0497725
			1.06582	0.869713	0.243617	0.797703	0.695335	0.0244195							1.11621	1.32829	0.142064	1.39369	0.767954	0.0426641
			1.13688	0.870801	0.249559	0.797703	0.696647	0.0265892							1.11621	1.25016	0.148828	1.39369	0.767954	0.0464548
			1.21809	0.871399	0.249559	1.74044	0.700422	0.0275379							1.11621	0.968873	0.201639	1.39369	0.767954	0.0481123
			1.27899	0.872038	0.251604	1.4864	0.702225	0.0341873							1.11621	0.545128	0.077489	1.39992	0.783953	0.0597297
			1.27899	0.872038	0.255798	0.842472	0.703281	0.045583							1.11621	0.732515	0.114344	1.40501	0.783953	0.0796397
			1.52261	0.872038	0.255798	0.557126	0.705802	0.0788188							1.11621	0.756145	0.234405	1.40792	0.783953	0.137707
			1.16936	0.872038	0.255798	0.716305	0.705802	0.0854682							1.11955	1.30225	0.20836	1.40792	0.783953	0.149324
			0.972032	0.872722	0.255798	0.884847	0.707323	0.089263							1.12043	0.888594	0.26045	1.40792	0.796397	0.155954
			1.29304	0.873456	0.255798	0.902544	0.707323	0.089263							1.12319	0.911574	0.26045	1.40792	0.796397	0.155954
			1.10161	0.875098	0.257515	0.94015	0.70907	0.0930578							1.12438	0.634846	0.26045	1.40792	0.806352	0.162584
			1.07078	0.877021	0.264618	1.00283	0.70907	0.0949723							1.12514	0.852381	0.109026	1.40792	0.810618	0.165929
			1.15109	0.877021	0.264618	1.15711	0.710044	0.0310193							1.12514	0.852381	0.26045	1.40792	0.985541	0.0541948
			0.692786	0.877021	0.269261	1.25353	0.711096	0.0569788							1.12862	0.986968	0.04402	1.40792	1.00794	0.0995496
			0.950106	0.877021	0.269261	1.36749	0.711096	0.0408206							1.12862	1.25016	0.089297	1.40792	1.02394	0.0716757
			0.97805	0.877021	0.269261	1.36749	0.711096	0.0218891							1.12862	1.25016	0.148828	1.40792	1.02394	0.0384605
			0.994769	0.877021	0.269261	1.29912	0.711096	0.0463556							1.13161	1.5627	0.148828	1.41858	1.02394	0.0814497
			0.937081	0.877021	0.269261	0.643525	0.712235	0.0268136							1.13372	0.803674	0.195337	1.43351	1.04527	0.0471551
			1.16846	0.878112	0.274069	0.643525	0.713474	0.0208367							1.13372	0.876636	0.180311	1.43351	1.11993	0.0367545
			1.26194	0.879305	0.274755	0.643525	0.713474	0.0351641							1.13372	0.982268	0.251777	1.43351	1.11993	0.0620271
			0.943516	0.879305	0.276538	0.754478	0.713474	0.0390712							1.13422	1.01116	0.171255	1.43351	1.11993	0.0689189
			0.639494	0.882061	0.276538	0.781424	0.716305	0.0441126							1.13651	0.781349	0.201639	1.43351	1.11993	0.0779084
			0.757919	0.882061		0.781424	0.717933	0.0891842							1.13651	0.976687		1.43351	1.1946	0.158108
			0.757919	0.882061		0.781424	0.719732	0.0891842							1.13651	1.0418		1.43351	1.25432	0.158108
			0.78707	0.884239		0.994539	0.719732	0.0139952							1.13651	0.754406		1.43351	1.34392	0.0248881
			0.812056	0.885454		1.21555	0.719732	0.0251906							1.13651	0.740226		1.43351	1.34392	0.0447973
			0.818553	0.885454		1.50896	0.719732	0.0331869							1.13651	0.879018		1.43351	1.34392	0.0590173
			0.852659	0.885454		1.56285	0.719732	0.0359866							1.13651	1.00459		1.43351	1.34392	0.0639962
			0.852659	0.886766		1.02562	0.719732	0.0431839							1.13651	0.99098		1.4473	0.767954	0.0767954
			0.909503	0.889731		1.0636	0.719732	0.0591764							1.13651	0.781349		1.4473	0.733047	0.105235
			0.930174	0.889731		0.711096	0.719732	0.0804407							1.13651	1.13651		1.45591	0.818038	0.143351
			0.930174	0.889731		0.711096	0.719732	0.0364664							1.13651	1.38907		1.45591	0.531968	0.0651597
			0.930174	0.889731		0.711096	0.719732	0.045583							1.13651	1.5627		1.45591	0.948649	0.0814497
			0.974468	0.890724		1.18516	0.719732	0.0109149							1.13651	0.708666		1.45591	0.511969	0.0195282
			1.02319	0.895292		1.18516	0.723966	0.10006							1.13651	0.683681		1.45591	0.754481	0.179189
			1.07704	0.895292		1.18516	0.723966	0.0569788							1.13651	0.911574		1.45591	0.46342	0.102394
			1.07704	0.895292		1.36749	0.723966	0.00552529							1.13651	1.01757		1.45591	0.537568	0.00995508
			1.13688	0.895292		1.23074	0.723966	0.0151916							1.13651	1.0418		1.46609	0.597298	0.0273712
			1.13688	0.895292		1.29552	0.723966	0.0179514							1.13651	1.09389		1.46609	0.737838	0.0323437
			1.27899	0.895292		1.36749	0.723966	0.0193438							1.13651	1.5627		1.46609	0.549785	0.0348523
			0.861229	0.895292		1.53843	0.723966	0.0290033							1.13805	1.5627		1.46609	0.314792	0.0522561
			0.810026	0.897536		1.64099	0.723966	0.0400592							1.14197	0.976687		1.46609	0.529423	0.0721759
			0.971384	0.898749		0.850062	0.72648	0.056639							1.14344	0.70052		1.47191	0.647072	0.102048
			0.971384	0.898749		1.15711	0.727389	0.0593989							1.14344	0.812603		1.47831	0.776487	0.107021
			1.10416	0.900029		0.621587	0.729329	0.0621587							1.14344	0.494855		1.49324	0.622185	0.111993
			0.703444	0.900029		0.651186	0.729329	0.0621587							1.14598	0.824758		1.49324	0.430054	0.111993
			0.852659	0.902816		0.683746	0.729329	0.0828783							1.14598	0.407661		1.49324	0.67196	0.149324
			0.879305	0.902816		0.683746	0.729329	0.0828783							1.14598	0.5209		1.49324	0.716757	0.149324
			0.90767	0.902816		0.683746	0.729329	0.0932381							1.14598	0.669728		1.49324	0.339842	0.16799
			0.90767	0.902816		0.707323	0.729329	0.0911661							1.14598	0.781349		1.49324	0.990256	0.164562
			0.922549	0.902816		0.759717	0.729329	0.0125738							1.14598	0.781349		1.49324	0.639962	0.0227528
			0.970268	0.902816		0.759717	0.729329	0.0943098							1.14598	0.781349		1.49324	0.689189	0.170656
			1.04214	0.902816		0.759717	0.731449	0.082379							1.14598	0.815321		1.49324	0.746622	0.149324
			1.12551	0.902816		0.759717	0.732585	0.0379859							1.14598	0.937619		1.49324	0.746622	0.0689189
			1.22338	0.902816		0.759717	0.732585	0.0379859							1.14598	0.937619		1.49324	0.814497	0.0689189
			0.852659	0.902816		0.854682	0.733776	0.0890083							1.14904	1.0418		1.49324	0.814497	0.161564
			0.87602	0.902816		0.854682	0.736342	0.0719732							1.14904	1.17202		1.49324	0.814497	0.130659
			0.795815	0.902816		0.854682	0.736342	0.0125443							1.15146	1.17202		1.49324	0.814497	0.0228004
			0.795815	0.902816		0.854682	0.736342	0.061231							1.15146	1.33946		1.49324	0.995496	0.111993
			0.813902	0.904336		0.932381	0.736342	0.0195356							1.15146	1.24306		1.49324	0.995496	0.0358378
			0.813902	0.905951		0.97678	0.736342	0.0347294							1.15146	0.916065		1.49324	1.27992	0.0637107
			0.918248	0.90767		0.97678	0.736342	0.0423239							1.15146	0.537178		1.49324	0.474324	0.0776427
			0.942413	0.90767		0.97678	0.736342	0.097678							1.15146	0.781349		1.49324	0.474324	0.179189
			0.994769	0.90767		0.97678	0.736342	0.016739							1.15146	0.859484		1.49324	0.50397	0.030812
			1.19372	0.90767		0.97678	0.736342	0.0303887							1.15146	0.90472		1.49324	0.575965	0.0559966
			1.43886	0.90767		1.05192	0.736342	0.0735211							1.15281	0.982268		1.49324	0.62027	0.135749
			0.658873	0.90767		1.13958	0.736342	0.0294099							1.15504	1.01116		1.49324	0.733047	0.0543025
			0.852659	0.909503		1.13958	0.736342	0.0882253							1.15504	0.657979		1.49324	0.733047	0.162899
			0.925226	0.909503		1.13958	0.736342	0.0854682							1.15504	0.694533		1.49324	0.806352	0.158108
			0.966347	0.909503		1.13958	0.736342	0.0187668							1.15504	0.735388		1.49324	1.17162	0.0348374
			0.867111	0.909503		1.28202	0.736342	0.0277038							1.15755	1.0418		1.49324	0.772367	0.0514273
			0.940865	0.909503		1.36749	0.736342	0.0312834							1.16294	1.13651		1.49324	0.341313	0.0580722
			1.03408	0.913564		1.36749	0.736342	0.0321763							1.16436	0.601038		1.49324	0.398198	0.0597297
			0.657766	0.913564		1.70936	0.736342	0.0330692							1.17202	0.710318		1.49324	0.421622	0.0613872
			0.822207	0.913564		0.696647	0.739185	0.0357478							1.17202	0.781349		1.51191	0.651597	0.0663597
			0.822207	0.913564		2.05124	0.740725	0.05988							1.17202	0.822473		1.51191	0.716757	0.111157
			0.822207	0.913564		1.07446	0.740725	0.0804407							1.17202	0.976687		1.51622	0.796397	0.149324
			0.822207	0.913564		1.36749	0.745904	0.0804407							1.17202	0.976687		1.51622	0.796397	0.149324
			0.852659	0.913564		0.683746	0.745904	0.0804407							1.17202	0.976687		1.52311	0.895946	0.149324
			0.852659	0.913564		1.0567	0.745904	0.0221755							1.17202	1.0418		1.52311	0.420546	0.0413514
			0.852659	0.913564		1.22355	0.745904	0.00911433							1.17202	1.11621		1.52311	0.447973	0.0170614
			0.885454	0.920872		0.781424	0.745904	0.0189945							1.17202	0.502296		1.53591	0.497748	0.0355563
			0.920872	0.920872		0.781424	0.745904	0.0471032							1.17202	0.611491		1.53591	0.615963	0.0881739
			1.04645	0.920872		0.820495	0.745904	0.0554586							1.17202	1.12514		1.53591	0.232282	0.103815
			1.04645	0.920872		1.36749	0.745904	0.0683746							1.17202	1.17202		1.53591	0.330085	0.127992
			1.09628	0.923714		1.5265	0.745904	0.0683746							1.17202	0.883265		1.53591	0.361824	0.127992
			0.639494	0.925226		0.895943	0.745904	0.0828783							1.17202	1.15504		1.54754	0.391976	0.155817
			0.69763	0.926164		0.736342	0.745904	0.00594562							1.17202	0.72926		1.56791	0.570148	0.0111993
			0.767393	0.926164		0.736342	0.745904	0.0264253							1.17202	0.820417		1.56791	0.606931	0.0497754
			0.807783	0.930174		1.0636	0.745904	0.0284082							1.17202	0.5209		1.56791	0.627162	0.0535104
			0.807783	0.930174		1.19656	0.745904	0.0594561							1.17202	0.568254		1.56791	0.627162	0.111993
			0.852659	0.930174		1.27633	0.745904	0.0590284							1.17202	0.694533		1.56791	0.696847	0.111993
			0.852659	0.930174		1.36749	0.745904	0.0427341							1.17202	0.694533		1.56791	0.696847	0.0814497
			0.852659	0.930174		1.91449	0.745904	0.0195356							1.17202	0.735388		1.56791	0.895946	0.0373311
			0.852659	0.930174		0.783619	0.745904	0.0312569							1.17202	0.781349		1.57563	0.895946	0.0597297
			0.852659	0.930174		0.888869	0.745904	0.0390712							1.17202	0.781349		1.58827	0.895946	0.0746622
			0.852659	0.930174		1.13473	0.749915	0.0781424							1.17202	0.822473		1.58827	1.04527	0.149324
			0.852659	0.930174		0.723966	0.75078	0.0359866							1.17202	0.833439		1.6127	1.04527	0.0689189
			0.889731	0.930174		0.820495	0.75212	0.0359866							1.17202	0.833439		1.6127	1.04527	0.0689189
			0.902816	0.930174		0.984594	0.75212	0.0307344							1.17202	0.892971		1.6127	1.1403	0.0590668
			0.913564	0.930174		1.53843	0.75212	0.0129301							1.17202	0.986968		1.6127	1.25432	0.0248849
			0.933316	0.930174		1.8862	0.75212	0.0546997							1.17202	1.0418		1.62899	0.663664	0.105405
			0.944484	0.930174		1.28461	0.754478	0.0820495							1.17202	1.0418		1.63378	0.613016	0.158108
			0.959242	0.930174		0.683746	0.755719	0.0220563							1.17202	1.0418		1.64257	0.727956	0.0426641
			0.959242	0.930174		0.716305	0.755719	0.0804407							1.17202	1.25016		1.64257	0.701175	0.155817
			0.959242	0.930174		0.75212	0.759717	0.0795053							1.17202	1.25016		1.64257	0.325799	0.154473
			0.959242	0.930174		1.50424	0.759717	0.027908							1.17202	1.5627		1.64257	0.358378	0.0542998
			0.959242	0.933865		0.711096	0.759717	0.0135063							1.17202	1.15942		1.6639	0.488698	0.0265469
			1.09628	0.937925		1.97527	0.759717	0.0379859							1.17202	0.464586		1.6639	0.488698	0.0746622
			1.09628	0.937925		1.46517	0.759717	0.0379859							1.17202	0.954983		1.6799	0.537568	0.0746622
			1.09628	0.937925		1.75039	0.759717	0.0438965							1.17202	1.14598		1.68649	0.537568	0.0862796
			1.12852	0.937925		2.07077	0.759717	0.0700612							1.17202	1.22784		1.6959	0.597298	0.137707
			1.1806	0.939665		0.794027	0.759717	0.0759718							1.17202	0.803674		1.69758	0.67196	0.149324
			1.27899	0.941336		1.49569	0.759717	0.0759718							1.17202	0.678152		1.74212	0.716757	0.149324
			1.27899	0.942413		1.34217	0.759717	0.0759718							1.17202	0.72926		1.75871	0.767954	0.149324
			1.39526	0.942413		1.61364	0.759717	0.0759718							1.17202	0.841453		1.76203	0.767954	0.149324
			1.53479	0.942413		0.745904	0.759717	0.0804407							1.17202	0.911574		1.79189	0.895946	0.158108
			0.852659	0.942413		0.745904	0.759717	0.0123445							1.17202	0.994445		1.79189	0.895946	0.0242633
			0.852659	0.942413		0.759717	0.759717	0.0139256							1.18386	1.21543		1.79189	1.07514	0.0273712
			0.944839	0.942413		0.781424	0.759717	0.0183586							1.18649	1.28693		1.79189	1.07514	0.0360842
			0.852659	0.942413		0.820495	0.759717	0.0212691							1.18765	1.36736		1.79189	1.07514	0.0418048
			0.900029	0.942413		0.97678	0.759717	0.0233021							1.18765	1.5627		1.79189	1.1946	0.0458008
			0.934646	0.947399		1.09399	0.759717	0.0253214							1.18765	0.578777		1.79189	1.34392	0.0497698
			0.972032	0.947399		1.09399	0.759717	0.0263379							1.18765	0.744142		1.79189	0.846171	0.0517678
			1.21504	0.947399		1.09399	0.759717	0.0278512							1.18765	0.919235		1.79189	0.696847	0.0547423
			1.19372	0.947399		1.17214	0.759717	0.0313976							1.18901	0.919235		1.79189	0.57973	0.0617128
			0.802503	0.947399		1.36749	0.759717	0.0316574							1.19063	0.919235		1.79189	0.895946	0.0622235
			0.722907	0.950106		1.36749	0.759717	0.0481129							1.19501	0.781349		1.79189	0.985541	0.0945671
			0.923714	0.950106		1.36749	0.759717	0.0506519							1.19501	0.812603		1.79189	1.09505	0.0995575
			0.923714	0.951806		1.56285	0.759717	0.0557139							1.19501	0.471758		1.79189	1.02394	0.109507
			1.00769	0.951806		1.74044	0.759717	0.0701278							1.19501	0.568254		1.79189	0.855221	0.137838
			0.898337	0.955728		1.77774	0.759717	0.070909							1.19739	1.26504		1.79189	0.990256	0.139373
			0.933865	0.959242		2.05124	0.759717	0.0828783							1.19807	0.703215		1.79189	0.319981	0.162899
			0.730851	0.959242		1.36749	0.759717	0.0436433							1.20208	0.781349		1.89144	0.373311	0.0867045
			0.799368	0.959242		1.7582	0.759717	0.0295994							1.20208	0.781349		1.8973	0.46342	0.0589438
			0.913564	0.959242		0.97678	0.759717	0.0195356							1.20208	1.08187		1.91988	0.484295	0.0389542
			1.02319	0.959242		1.57787	0.759717	0.0191237							1.20208	0.62508		1.91988	0.497748	0.0382475
			1.06582	0.959242		1.18516	0.759717	0.0217431							1.20208	0.781349		1.94122	0.559966	0.0434864
			1.11216	0.959242		1.17489	0.765795	0.0891842							1.20208	0.781349		1.95188	0.639962	0.179189
			1.59874	0.959242		0.791706	0.769214	0.0739185							1.20208	0.852381		1.97108	0.639962	0.149324
			1.07915	0.959242		1.14869	0.769214	0.0171554							1.20551	0.937619		1.98051	0.639962	0.0348434
			1.01129	0.959242		1.11886	0.769214	0.0882253							1.20754	0.937619		2.01588	0.639962	0.179189
			0.746077	0.959242		1.11886	0.769214	0.0236063							1.21543	0.937619		2.01588	0.639962	0.0481173
			0.795815	0.959242		1.45866	0.769214	0.048839							1.21543	1.17202		2.04788	0.639962	0.0995496
			0.813902	0.959242		0.870222	0.769214	0.0273498							1.21543	1.17202		2.09054	0.639962	0.0559966
			0.813902	0.959242		1.0636	0.769214	0.0273498							1.21543	1.17202		2.09054	0.746622	0.0559966
			0.873456	0.959242		1.0636	0.77293	0.0911661							1.21543	1.17202		2.09054	0.746622	0.186655
			0.918248	0.959242		1.36749	0.77293	0.0281957							1.21543	1.5627		2.09054	0.746622	0.057803
			0.918248	0.959242		1.36749	0.77293	0							1.21543	1.5627		2.09054	0.746622	0
			0.994769	0.959242		1.59541	0.774912	0.0145016							1.21543	1.5627		2.09054	0.746622	0.0298606
			0.994769	0.959242		1.91449	0.774912	0.0179576							1.21543	1.5627		2.09054	0.746622	0.036977
			1.03802	0.963394		2.39311	0.776144	0.0300444							1.21543	0.871505		2.09054	0.746622	0.0618651
			1.05329	0.967884		2.29543	0.781424	0.0504169							1.21543	0.754406		2.21629	0.746622	0.103815
			1.05329	0.967884		1.13958	0.781424	0.0621587							1.21543	0.875111		2.23987	0.814497	0.127992
			1.05329	0.970268		1.46517	0.781424	0.0621587							1.21543	1.07436		2.23987	0.895946	0.127992
			1.05329	0.974468		1.50424	0.781424	0.0329832							1.21543	0.694533		2.23987	0.895946	0.0681539
			1.11912	0.974468		1.82332	0.781424	0.0247876							1.21543	0.735388		2.23987	0.895946	0.0514273
			1.15522	0.974468		2.09146	0.781424	0.0391822							1.21543	0.735388		2.32946	0.895946	0.0812922
			1.37737	0.974468		0.994539	0.781424	0.0455807							1.21543	0.781349		2.38919	0.895946	0.0945671
			1.6278	0.974468		2.2285	0.781424	0.0246395							1.21543	0.892971		2.46385	0.895946	0.0511969
			1.98954	0.974468			0.781424	0.0781424							1.21543	0.961661			0.943101	0.162899
			0.860741	0.974468			0.781424	0.0781424							1.21925	1.0418			1.11993	0.162899
			0.767393	0.974468			0.781424	0.00949552							1.22298	1.13651			1.11993	0.0199079
			0.979651	0.974468			0.781424	0.0208884							1.22298	1.19063			1.11993	0.0437939
			1.04645	0.97805			0.781424	0.0275379							1.22298	0.846462			1.11993	0.0577348
			0.781604	0.97805			0.781424	0.0284866							1.22784	0.883265			1.1403	0.0597238
			0.937925	0.97805			0.781424	0.0854682							1.22784	1.01575			0.50397	0.179189
			1.09628	0.979651			0.781424	0.0532789							1.23371	0.907374			0.597298	0.111993
			1.12852	0.983838			0.781424	0.0471549							1.23371	0.710318			0.767954	0.0995496
			0.955728	0.983838			0.781424	0.0272727							1.23562	0.868166			0.895946	0.0580722
			1.30741	0.983838			0.781424	0.0391523							1.23938	0.919235			0.895946	0.0833678
			1.04339	0.983838			0.781424	0.045001							1.24215	0.919235			0.895946	0.0958215
			0.96268	0.983838			0.781424	0.0525958							1.24306	0.976687			1.15193	0.111993
			0.852659	0.983838			0.781424	0.0537634							1.25016	1.0418			0.582365	0.11448
			1.16272	0.983838			0.781424	0.0572663							1.25016	1.11621			0.647072	0.121938
			0.730851	0.983838			0.781424	0.0701278							1.25016	1.11621			0.776487	0.149324
			0.757919	0.983838			0.781424	0.0806504							1.25016	1.11621			0.662221	0.171731
			0.78707	0.983838			0.781424	0.055816							1.25016	1.30225			0.692322	0.119459
			0.78707	0.983838			0.781424	0.0759718							1.25016	1.5627			0.895946	0.162899
			0.78707	0.98729			0.781424	0.0118912							1.25016	0.916783			0.223987	0.0255985
			0.852659	0.994769			0.781424	0.015197							1.25016	1.21543			0.286703	0.0327148
			0.852659	0.994769			0.781424	0.0270853							1.25016	0.546945			0.298649	0.0583069
			0.852659	0.994769			0.781424	0.031708							1.25016	0.72926			0.377241	0.0682583
			0.852659	0.994769			0.781424	0.0581362							1.25016	0.72926			0.383977	0.125151
			0.902816	0.994769			0.781424	0.0594561							1.25016	1.09389			0.398198	0.127992
			0.930174	0.994769			0.781424	0.0285474							1.25016	1.82315			0.398198	0.0617217
			0.930174	0.996615			0.781424	0.0374655							1.25016	0.852381			0.447973	0.0814497
			0.930174	0.997178			0.788937	0.00759778							1.25016	0.855764			0.447973	0.0165929
			0.930174	0.998235			0.789678	0.0255256							1.25016	0.862179			0.511969	0.0557458
			1.02319	1.00095			0.791706	0.0653387							1.25016	0.879018			0.511969	0.142694
			1.02319	1.00095			0.791706	0.0683746							1.25016	0.879018			0.551352	0.149324
			1.02319	1.00095			0.792749	0.0314366							1.25016	2.00918			0.551352	0.0689189
			1.13688	1.00492			0.794027	0.0448358							1.25016	0.90472			0.551352	0.0995496
			1.13688	1.00492			0.797703	0.0804407							1.25016	1.01116			0.597298	0.179189
			1.13688	1.00769			0.797703	0.0804407							1.25016	0.967385			0.597298	0.179189
			1.20375	1.00769			0.797703	0.0284894							1.25016	1.45108			0.597298	0.0639962
			1.27899	1.00899			0.797703	0.045583							1.25016	0.616407			0.597298	0.102394
			1.4617	1.00973			0.797703	0.019114							1.25016	1.17202			0.623267	0.0431348
			2.04638	1.00973			0.797703	0.0303892							1.25016	1.30225			0.632433	0.0685797
			0.995723	1.00973			0.797703	0.0719732							1.25884	1.46503			0.716757	0.162899
			1.02319	1.01507			0.797703	0.0130205							1.26113	0.908546			0.716757	0.0298574
			1.14293	1.02319			0.797703	0.039794							1.26218	1.36736			0.716757	0.0912521
			0.836262	1.02319			0.797703	0.048839							1.26504	0.347266			0.716757	0.111993
			0.869713	1.02319			0.801633	0.0499232							1.26504	0.48083			0.796397	0.11448
			1.14436	1.02319			0.804407	0.0607752							1.26504	0.5209			0.827027	0.139364
			0.892318	1.02319			0.804407	0.0701278							1.26705	0.5209			0.895946	0.162899
			0.811066	1.02319			0.804407	0.0273498							1.26969	0.62508			0.895946	0.0639962
			0.852659	1.02319			0.804407	0.00337618							1.26969	0.62508			0.895946	0.00796317
			0.97805	1.02319			0.806469	0.0151944							1.26969	0.646634			0.895946	0.0358378
			1.03918	1.02319			0.808063	0.031232							1.26969	0.694533			0.895946	0.0736647
			1.18763	1.02319			0.808063	0.00414412							1.26969	0.694533			0.895946	0.00995546
			1.23162	1.02319			0.808063	0.00159925							1.26969	0.781349			1.02394	0.00398159
			2.04638	1.02319			0.808063	0.00239887							1.27567	0.781349			1.1946	0.00597238
			0.767393	1.02319			0.808063	0.0103929							1.27857	0.781349			1.1946	0.0258749
			0.852659	1.02319			0.820495	0.0223909							1.27857	0.852381			1.22174	0.0557458
			0.852659	1.02319			0.820495	0.0551819							1.27857	0.852381			0.644453	0.137384
			0.920872	1.02319			0.820495	0.0230356							1.27857	0.852381			0.469305	0.0584829
			0.959242	1.02319			0.820495	0.0701278							1.27857	0.892971			0.615963	0.179189
			1.00095	1.02319			0.820495	0.00759755							1.27857	1.0418			0.895946	0.0199109
			1.04645	1.02319			0.820495	0.0165746							1.27857	1.0418			0.50397	0.0434371
			1.04645	1.02319			0.820495	0.0179093							1.27857	1.0418			0.391976	0.0469348
			1.15109	1.02319			0.820495	0.039247							1.27857	1.0418			0.447973	0.102855
			1.21167	1.02319			0.820495	0.0430532							1.27857	1.0418			0.522635	0.112829
			1.31553	1.02319			0.820495	0.0569788							1.27857	1.10308			0.696847	0.149324
			1.31553	1.02319			0.820495	0.0307302							1.27857	1.13651			0.696847	0.0814497
			0.813902	1.02319			0.820495	0.0414391							1.28693	1.25016			0.696847	0.111993
			0.852659	1.02319			0.820495	0.0330692							1.28693	1.25016			0.783953	0.0920809
			0.895292	1.02319			0.820495	0.0420061							1.28693	1.33946			0.895946	0.116966
			1.02319	1.02319			0.820495	0.0182332							1.28693	1.33946			1.04527	0.0511969
			1.02319	1.02319			0.820495	0.00467472							1.28693	1.5627			1.25432	0.0132719
			1.19372	1.02319			0.820495	0.0525958							1.28693	1.5627			0.507703	0.149324
			1.23489	1.02319			0.820495	0.0621587							1.28693	1.5627			0.373311	0.179189
			0.783896	1.03537			0.820495	0.0364664							1.29093	0.885529			0.814497	0.105405
			0.852659	1.03702			0.820495	0.0396394							1.29093	1.06548			0.814497	0.119465
			0.917011	1.03918			0.820495	0.0201102							1.29093	0.634846			0.995496	0.0639962
			0.952972	1.04214			0.820495								1.29093	1.07436			0.643961
			1.08004	1.04645			0.820495								1.29093	0.654153			0.415975
			0.915487	1.04645			0.820495								1.2959	0.827311			0.447973
			0.581359	1.04645			0.820495								1.30225	1.17202			0.647072
			0.752346	1.04645			0.820495								1.30225	1.27857			0.895946
			0.775145	1.04835			0.820495								1.30225	0.542604			1.16473
			0.799368	1.05122			0.820495								1.30225	0.956754			0.223987
			0.825154	1.05329			0.820495								1.30225	0.546945			0.298649
			0.852659	1.05329			0.820495								1.30225	0.841453			0.298649
			0.882061	1.05329			0.820495								1.30225	1.09389			0.33598
			0.983838	1.05329			0.820495								1.30225	1.09389			0.383977
			0.983838	1.05329			0.820495								1.30225	1.21543			0.447973
			0.983838	1.05329			0.820495								1.30225	1.36736			0.447973
			0.983838	1.05656			0.820495								1.30225	1.3496			0.447973
			0.99921	1.05847			0.820495								1.30225	0.721246			0.447973
			1.06582	1.05847			0.820495								1.30225	0.721246			0.488698
			1.06582	1.05847			0.827692								1.30225	0.986968			0.537568
			1.06582	1.05847			0.830263								1.30225	1.5627			0.67196
			1.27899	1.06582			0.832386								1.30225	0.781349			0.67196
			1.38269	1.06582			0.832386								1.30225	0.976687			0.67196
			1.59874	1.06582			0.832386								1.30225	1.06548			0.67196
			1.21583	1.06582			0.833836								1.30791	1.11621			0.707326
			0.93291	1.06582			0.835689								1.30929	1.30225			0.733047
			1.35729	1.06582			0.835689								1.31065	1.30225			0.895946
			1.07435	1.06582			0.835689								1.31267	1.5627			0.895946
			0.870801	1.07435			0.835689								1.31596	0.683681			0.895946
			1.11104	1.07509			0.835689								1.31757	0.855062			0.895946
			1.26238	1.07704			0.835689								1.31961	0.833439			0.895946
			0.90767	1.08222			0.839688								1.32228	0.954983			0.895946
			0.948464	1.0852			0.841533								1.32228	1.36736			0.895946
			1.17241	1.08714			0.841533								1.32228	1.5627			0.895946
			1.33989	1.09628			0.841533								1.32228	0.689426			0.895946
			1.09628	1.09628			0.841533								1.3249	0.827311			1.00794
			1.0852	1.09628			0.841533								1.32593	0.879018			1.07514
			1.06062	1.09628			0.841533								1.32829	1.00459			1.07514
			0.965275	1.09628			0.846542								1.32996	1.17202			1.07514
			0.730851	1.09628			0.846542								1.33946	0.46881			1.07514
			0.852659	1.09628			0.846542								1.33946	0.46881			1.11993
			0.852659	1.09628			0.848788								1.33946	0.493484			1.15193
			0.852659	1.09628			0.854682								1.33946	0.669728			1.34392
			0.852659	1.09628			0.854682								1.33946	0.669728			1.34392
			0.852659	1.09628			0.854682								1.33946	0.721246			1.34392
			0.877021	1.09628			0.854682								1.33946	0.750095			1.34392
			0.902816	1.09628			0.854682								1.33946	0.892971			0.735956
			0.902816	1.09628			0.854682								1.33946	0.937619			1.26926
			0.902816	1.09628			0.854682								1.33946	0.937619			0.783953
			0.959242	1.09628			0.854682								1.33946	0.937619			0.836217
			0.959242	1.09628			0.854682								1.33946	1.17202			1.1403
			1.02319	1.09628			0.854682								1.33946	1.17202			0.895946
			1.02319	1.09628			0.854682								1.33946	1.33946			0.298649
			1.02319	1.09628			0.854682								1.33946	1.5627			0.428496
			1.05847	1.09628			0.854682								1.33946	1.5627			0.447973
			1.09628	1.10615			0.854682								1.33946	0.862179			0.49277
			1.09628	1.10837			0.854682								1.33946	0.801892			0.657027
			1.1806	1.10846			0.854682								1.33946	1.01575			0.985541
			1.1806	1.11216			0.861013								1.33946	0.62508			0.603041
			1.22783	1.11216			0.862822								1.33946	0.710318			0.421622
			1.27899	1.11216			0.863679								1.33946	0.710318			0.455084
			1.70532	1.11216			0.866078								1.33946	0.744142			0.796397
			0.934646	1.11216			0.86719								1.3496	0.781349			0.895946
			0.952972	1.11216			0.870222								1.3496	1.30225			0.895946
			1.05656	1.11502			0.870222								1.3496	1.02177			1.02394
			1.13027	1.11912			0.870222								1.3496	0.781349			0.970608
			1.10846	1.11912			0.870222								1.35434	0.841453			1.16473
			1.18763	1.11912			0.870222								1.35434	1.02552			1.29414
			0.663179	1.11912			0.870222								1.36736	1.36736			0.435866
			0.813902	1.12302			0.873675								1.36736	1.27857			0.15999
			0.873456	1.12551			0.879102								1.36736	0.859484			0.298649
			0.895292	1.12551			0.879102								1.36736	1.14598			0.447973
			0.895292	1.12551			0.879102								1.36736	1.32228			0.639962
			0.895292	1.12551			0.879102								1.36736	1.32228			0.639962
			0.942413	1.12852			0.879102								1.36736	0.937619			0.716757
			0.942413	1.12852			0.879102								1.36736	1.46503			0.746622
			0.942413	1.13688			0.882253								1.36736	0.41672			0.895946
			0.942413	1.13688			0.882253								1.36736	0.446485			0.895946
			0.942413	1.13688			0.884847								1.36736	0.62508			0.895946
			0.994769	1.13688			0.884847								1.36736	0.694533			0.895946
			1.07435	1.13688			0.884847								1.36736	0.781349			0.895946
			1.11912	1.13688			0.891842								1.36736	0.892971			0.959942
			1.19372	1.13688			0.891842								1.36736	0.892971			0.995496
			1.49215	1.13688			0.891842								1.36736	0.892971			1.11993
			1.07866	1.13688			0.891842								1.36736	1.0418			1.27992
			2.24539	1.13688			0.891842								1.37174	1.25016			0.435174
			1.18307	1.13688			0.895381								1.37666	1.30225			0.624805
			1.03702	1.13688			0.897416								1.37885	1.33946			1.34392
			0.682127	1.13688			0.897416								1.38907	1.5627			1.13487
			0.730851	1.13688			0.911661								1.38907	1.5627			0.727956
			0.818553	1.14195			0.911661								1.38907	1.00173			0.570148
			0.974468	1.14668			0.911661								1.38907	0.70052			0.627162
			0.974468	1.15109			0.911661								1.38907	0.562572			0.627162
			1.07704	1.15109			0.911661								1.38907	1.00459			0.627162
			1.20375	1.15109			0.911661								1.38907	1.08187			0.895946
			1.20375	1.15109			0.911661								1.38907	1.17202			0.895946
			0.887462	1.15109			0.911661								1.3982	1.75804			1.05676
			0.911061	1.15109			0.911661								1.40104	2.00918			0.403176
			0.793855	1.16001			0.911661								1.40643	0.846462			0.575965
			0.822207	1.16272			0.911661								1.40643	0.5209			0.62027
			0.902816	1.16272			0.911661								1.40643	0.868166			0.733047
			0.920872	1.16272			0.911661								1.40643	0.919235			0.806352
			0.920872	1.16272			0.911661								1.40643	1.11621			1.15193
			1.15109	1.16272			0.911661								1.40643	1.30225			0.416719
			1.21167	1.16777			0.911661								1.40643	0.781349			1.27992
			1.1706	1.16936			0.911661								1.40643	0.735388			0.57973
			1.05656	1.17241			0.911661								1.41387	1.32228			0.73003
			1.05656	1.1806			0.911661								1.41387	0.586012			0.67196
			0.700816	1.1806			0.911661								1.42064	0.721246			0.479971
			0.763576	1.1806			0.911661								1.42064	1.17202			0.497748
			0.825154	1.1806			0.911661								1.42064	1.33946			0.707326
			0.882061	1.1806			0.911661								1.42064	1.70476			0.959942
			0.947399	1.1854			0.911661								1.42064	1.02384			0.995496
			0.983838	1.18763			0.911661								1.42064	1.01575			1.20188
			1.06582	1.18763			0.911661								1.42064	1.45108			0.723649
			1.16272	1.18763			0.911661								1.42064	1.45108			1.07514
			1.05329	1.19078			0.911661								1.42681	1.40643			0.223987
			0.781604	1.19372			0.911661								1.43247	0.781349			0.255985
			1.00492	1.19372			0.911661								1.43247	1.21543			0.378269
			1.4554	1.20375			0.911661								1.43247	1.0418			0.447973
			1.09628	1.20375			0.911661								1.44249	1.13651			0.447973
			1.13688	1.20375			0.911661								1.44249	1.25016			0.447973
			1.22783	1.20375			0.911661								1.44249	1.33946			0.447973
			1.09029	1.20659			0.911661								1.45108	0.868166			0.464565
			0.918248	1.21167			0.911661								1.45852	0.740226			0.511969
			1.05122	1.21167			0.911661								1.46503	0.907374			0.511969
			0.998235	1.21167			0.911661								1.47077	1.27857			0.623267
			1.04943	1.21809			0.911661								1.47077	0.601038			0.660171
			1.13688	1.21809			0.911661								1.47077	1.42064			0.660171
			1.01253	1.22643			0.929894								1.48456	1.07244			0.716757
			1.1854	1.22783			0.94015								1.48456	0.436102			0.716757
			1.21504	1.22783			0.94015								1.48456	1.33946			0.716757
			1.13688	1.23162			0.94015								1.48829	0.150482			0.716757
			1.65031	1.23489			0.94015								1.48829	0.994445			0.716757
			1.08222	1.2364			0.943098								1.49476	0.503554			0.758108
			1.10344	1.27899			0.944812								1.49476	0.347266			0.783953
			1.2257	1.27899			0.946725								1.49759	0.357188			0.796397
			1.18425	1.27899			0.946725								1.50259	0.390675			0.796397
			1.33802	1.27899			0.951298								1.51805	0.446485			1.1946
			0.69763	1.27899			0.951298								1.5627	0.5209			1.1946
			0.730851	1.27899			0.957244								1.5627	0.62508			1.1946
			0.730851	1.27899			0.957244								1.5627	0.669728			1.43351
			0.767393	1.27899			0.957244								1.5627	0.669728			0.298649
			0.778515	1.27899			0.957244								1.5627	0.781349			0.298649
			0.825154	1.27899			0.957244								1.5627	0.781349			0.413514
			0.852659	1.27899			0.965288								1.5627	0.781349			0.413514
			0.852659	1.27899			0.965288								1.5627	0.852381			0.67196
			0.852659	1.27899			0.965288								1.5627	0.852381			0.689189
			0.852659	1.27899			0.965288								1.5627	0.862179			0.814497
			0.852659	1.27899			0.97382								1.5627	0.937619			0.860108
			0.852659	1.27899			0.97678								1.5627	0.937619			0.895946
			0.885454	1.27899			0.97678								1.5627	1.0418			0.895946
			0.889731	1.27899			0.97678								1.5627	1.0418			0.895946
			0.913564	1.27899			0.97678								1.5627	1.0418			0.895946
			0.913564	1.27899			0.97678								1.5627	1.17202			1.27992
			0.920872	1.27899			0.97678								1.5627	1.20208			1.34392
			0.930174	1.27899			0.97678								1.5627	1.30225			0.298649
			0.930174	1.27899			0.97678								1.5627	1.30225			0.49277
			0.930174	1.27899			0.97678								1.5627	1.33946			0.703958
			0.942413	1.27899			0.97678								1.5627	1.36736			1.23193
			0.959242	1.27899			0.97678								1.5627	1.42064			1.40792
			0.959242	1.27899			0.97678								1.5627	1.5627			1.49324
			0.959242	1.27899			0.97678								1.5627	1.5627			1.41858
			0.959242	1.27899			0.982885								1.5627	1.5627			0.187524
			0.959242	1.27899			0.984594								1.5627	1.5627			0.67196
			0.972032	1.27899			0.984594								1.5627	1.5627			0.754481
			0.983838	1.27899			0.987633								1.5627	1.5627			0.843244
			0.983838	1.27899			0.994539								1.5627	1.5627			0.447973
			0.994769	1.27899			0.994539								1.5627	1.70476			0.570148
			1.02319	1.27899			0.994539								1.5627	2.03821			0.570148
			1.02319	1.31775			0.994539								1.5627	0.647948			0.860811
			1.02319	1.33989			0.997129								1.5627	1.22784			0.895946
			1.02319	1.33989			1.00283								1.5627	1.43247			0.67196
			1.02319	1.3463			1.02562								1.5627	1.30225			0.716757
			1.02319	1.35422			1.02562								1.5627	0.502296			0.767954
			1.02319	1.35422			1.02562								1.5627	0.827311			1.02394
			1.02319	1.35422			1.02562								1.5627	1.27857			1.13809
			1.02319	1.35422			1.02562								1.5627	1.27857			0.497748
			1.04645	1.35422			1.02562								1.5627	1.5627			0.597298
			1.04943	1.36425			1.02562								1.5627	0.694533			0.639962
			1.06582	1.36425			1.02562								1.5627	0.892971			0.639962
			1.06582	1.36425			1.02562								1.5627	1.13651			0.746622
			1.06582	1.36425			1.02562								1.5627	1.25016			0.895946
			1.06582	1.37034			1.02562								1.5627	0.808293			0.895946
			1.07704	1.37737			1.02562								1.5627	1.36736			0.995496
			1.09628	1.37737			1.02562								1.5627	1.5627			1.05405
			1.09628	1.3902			1.03598								1.5627	0.587481			1.11993
			1.09628	1.39232			1.0419								1.5627	1.04994			1.11993
			1.09628	1.39526			1.04361								1.5627	0.937619			1.11993
			1.10344	1.39526			1.04573								1.5627	0.937619			1.11993
			1.135	1.39526			1.05192								1.5627	1.0418			1.08457
			1.13688	1.39526			1.05303								1.5627	1.33946			0.115193
			1.13688	1.40689			1.05492								1.5627	0.365738			0.413514
			1.17241	1.40689			1.0567								1.5627	1.22784			0.83195
			1.1806	1.4211			1.0636								1.5627	0.651125			0.651597
			1.1806	1.4211			1.0636								1.5627	0.868166			0.716757
			1.1806	1.4211			1.0636								1.5627	1.11621			0.895946
			1.20375	1.4211			1.0636								1.5627	1.30225			1.30319
			1.21167	1.42946			1.0636								1.5627	0.385601			1.01155
			1.22338	1.43247			1.0636								1.5627	0.994445			1.09505
			1.27899	1.43886			1.0636								1.5627	0.562572			0.358378
			1.27899	1.44581			1.0636								1.5627	1.12862			0.488698
			1.27899	1.44581			1.0636								1.5627	1.69292			0.488698
			1.27899	1.4554			1.0636								1.5627	0.954983			0.537568
			1.27899	1.4617			1.07021								1.5627	0.892971			0.597298
			1.27899	1.4617			1.07021								1.5627	1.25016			0.895946
			1.3463	1.4617			1.07446								1.5627	1.25016			0.895946
			1.37737	1.4617			1.0796								1.5627	1.5627			0.895946
			1.40276	1.48093			1.0796								1.5627	0.661142			0.895946
			1.40689	1.48093			1.0796								1.5627	1.14598			0.959942
			1.4617	1.49215			1.09399								1.5627	0.575731			0.990256
			1.53479	1.49215			1.09399								1.5627	0.892971			1.07514
			1.59874	1.49215			1.09399								1.5627	1.0418			1.34392
			1.70532	1.49215			1.09399								1.5627	1.36736			0.699958
			1.70532	1.51584			1.09399								1.5627	0.833439			0.716757
			1.70532	1.52581			1.09399								1.5627	1.26504			1.0826
			1.70532	1.53479			1.09399								1.5627	0.586012			1.16473
			1.91848	1.53479			1.09399								1.5627	0.669728			0.559966
			1.91848	1.53479			1.09399								1.5627	0.937619			0.333471
			1.91848	1.53479			1.11886								1.5627	0.937619			0.474324
			1.91848	1.53479			1.12435								1.5627	0.937619			0.761554
			1.21996	1.53479			1.12617								1.61479	1.0418			0.165043
			1.26147	1.53479			1.12967								1.65462	1.17202			0.169503
			1.04214	1.53479			1.13958								1.66352	1.17202			0.261318
			0.872038	1.53479			1.13958								1.67432	1.17202			0.627162
			1.19905	1.53479			1.13958								1.67432	1.17202			0.627162
			0.918248	1.53479			1.13958								1.68291	1.33946			0.696847
			1.19372	1.53479			1.13958								1.68291	1.5627			0.895946
			0.97805	1.53479			1.13958								1.69292	1.5627			1.04527
			1.27899	1.53479			1.13958								1.69453	1.5627			1.25432
			1.02319	1.55703			1.15157								1.70476	0.412788			1.25432
			1.05847	1.58351			1.15711								1.70476	1.69292			0.767954
			1.13688	1.59874			1.15711								1.70476	0.726837			1.07514
			1.27899	1.59874			1.15889								1.70476	0.976687			0.547523
			0.879305	1.59874			1.17214								1.71897	0.976687			0.39527
			0.937925	1.59874			1.17214								1.71897	1.0418			0.959942
			1.00492	1.61556			1.17214								1.71897	1.17202			1.03378
			1.10344	1.6278			1.17214								1.71897	0.575731			0.398198
			1.17241	1.6278			1.18516								1.71897	0.72926			0.447973
			1.17241	1.6278			1.19656								1.71897	0.911574			0.511969
			1.33989	1.6278			1.19656								1.71897	1.09389			0.511969
			1.06582	1.6278			1.19656								1.73633	1.5627			0.511969
			1.4211	1.63711			1.19656								1.73633	1.66688			0.716757
			1.50469	1.64441			1.19656								1.73633	0.484976			0.895946
			0.852659	1.64441			1.19916								1.75804	0.879018			0.895946
			1.15109	1.70532			1.20661								1.75804	1.0418			0.895946
			0.757919	1.70532			1.21555								1.78594	1.0418			0.895946
			1.02319	1.70532			1.22368								1.78594	1.0418			0.736647
			1.13688	1.70532			1.25353								1.78594	1.25016			1.1403
			1.36425	1.70532			1.25672								1.78594	0.852381			0.386886
			1.32309	1.70532			1.25721								1.80311	1.0418			0.477838
			0.895292	1.70532			1.2623								1.82315	1.5627			0.497748
			0.994769	1.75861			1.2623								1.82315	0.554506			0.497748
			1.11912	1.79059			1.29152								1.82315	0.911574			0.527027
			1.37737	1.82713			1.29912								1.82315	0.488343			0.895946
			1.49215	1.82713			1.30237								1.82315	1.11621			1.11993
			1.58351	1.87585			1.31051								1.84683	1.07436			1.27992
			0.959242	1.91848			1.32034								1.87524	0.137885			0.796397
			1.09628	1.91848			1.32034								1.87524	0.937619			0.447973
			1.43886	1.91848			1.35231								1.87524	0.937619			0.985541
			1.04214	1.91848			1.36749								1.90996	1.17202			0.953134
			1.17241	1.91848			1.36749								1.90996	1.17202			0.293219
			1.1706	1.91848			1.36749								1.91786	1.87524			0.645081
			0.913564	1.96768			1.36749								1.95337	0.762292			0.767954
			0.983838	1.98954			1.36749								1.95337	0.497222			0.827027
			1.03702				1.36749								1.95337				0.83195
			1.16272				1.36749								1.95337				0.223987
			1.4211				1.36749								1.95337				0.482433
			1.59874				1.36749								1.95337				0.696847
			1.24619				1.36749								1.97942				1.25432
			1.27899				1.36749								2.00918				1.25432
			1.43886				1.36749								2.00918				0.283701
			1.33989				1.36749								2.02232				1.03378
			1.9561				1.36749								2.03151				1.1946
			0.930174				1.36749								2.0836				0.267242
			0.930174				1.36749								2.0836				0.985541
			1.02319				1.36749								2.0836				0.338489
			1.02319				1.36749								2.0836				0.680919
			1.10615				1.36749								2.0836				0.325799
			1.13688				1.36749								2.0836				0.977396
			1.27899				1.39854								2.0836				0.354211
			1.27899				1.45563								2.0836				1.54754
			1.4617				1.45668								2.0836				0.511969
			1.4617				1.47268								2.0836				0.131253
			1.70532				1.56285								2.0836				0.597298
			1.3346				1.58453								2.0836				1.04527
			1.27899				1.5855								2.14871				0.443001
			1.09628				1.59541								2.34405				0.0622185
			1.27899				1.59541								2.34405				0.067196
			1.27899				1.60347								2.34405				0.122973
			1.27899				1.61613								2.34405				0.136093
			1.53479				1.66321								2.34405				0.179189
			1.91848												2.34405				0.206757
			1.91848												2.34405				0.298649
			2.19255												2.34405				0.497748
																			0.597298
																			0.62027
																			0.632433
																			0.639962
																			0.67196
																			0.67196
																			0.758108
																			0.767954
																			0.767954
																			0.767954
																			1.06263
																			1.09505
																			0.447973
																			0.656997
																			1.33034
																			0.783953
																			0.462424
																			0.363351
																			0.884885
																			0.348424
																			1.39369
																			0.338489
																			0.613016
																			0.0639962
							1.06689												0.766974
							1.07386												0.166217
							1.07386												0.17071
							1.07386												0.263177
							1.07386												0.631626
							1.07386												0.631626
							1.07386												0.701806
							1.07386												0.902322
							1.07386												1.05271
							1.07386												1.26325
							1.07386												1.26325
							1.08053												0.773419
							1.08053												1.08279
							1.08482												0.551419
							1.09001												0.398083
							1.09001												0.966774
							1.09001												1.04114
							1.10454												0.401032
							1.10454												0.451161
							1.10454												0.515613
							1.10454												0.515613
							1.10454												0.515613
							1.10454												0.721858
							1.10454												0.902322
							1.10454												0.902322
							1.10454												0.902322
							1.12964												0.902322
							1.13519												0.741889
							1.13703												1.14841
							1.14056												0.389639
							1.15056												0.481239
							1.15056												0.50129
							1.15056												0.50129
							1.15056												0.530778
							1.15056												0.902322
							1.15056												1.1279
							1.15056												1.28903
							1.16268												0.802064
							1.16826												0.451161
							1.16826												0.992554
							1.17006												0.959917
							1.18344												0.295305
							1.18344												0.649672
							1.18344												0.773419
							1.18344												0.832913
							1.19659												0.837871
							1.20809												0.225581
							1.20809												0.485866
							1.20809												0.701806
							1.20809												1.26325
							1.20809												1.26325
							1.21072												0.28572
							1.21824												1.04114
							1.22727												1.2031
							1.23548												0.269144
							1.26562												0.992554
							1.26884												0.340897
							1.26933												0.685765
							1.27447												0.328117
							1.27447												0.984352
							1.30397												0.356732
							1.31164												1.55856
							1.31493												0.515613
							1.32315												0.132187
							1.33307												0.601548
							1.33307												1.05271
							1.36535												0.446153
							1.38068												0.0626613
							1.38068												0.0676742
							1.38068												0.123848
							1.38068												0.137062
							1.38068												0.180464
							1.38068												0.208228
							1.38068												0.300774
							1.38068												0.451161
							1.38068												0.451161
							1.38068												0.451161
							1.38068												0.451161
							1.38068												0.451161
							1.38068												0.50129
							1.38068												0.601548
							1.38068												0.624685
							1.38068												0.636933
							1.38068												0.644516
							1.38068												0.676742
							1.38068												0.676742
							1.38068												0.763503
							1.38068												0.773419
							1.38068												0.773419
							1.38068												0.773419
							1.38068												0.902322
							1.38068												0.902322
							1.38068												0.902322
							1.38068												0.902322
							1.38068												0.902322
							1.38068												0.902322
							1.38068												1.0702
							1.38068												1.10284
							1.41202												0.451161
							1.46966												0.661673
							1.47072												1.33981
							1.48688												0.789532
							1.57792												0.465715
							1.59981												0.365937
							1.60078												0.891182
							1.61079												0.350903
							1.61079												1.40361
							1.61893												0.340897
							1.63171												0.617378
							1.67925												0.0644516

## Sheet: Figure 4A
LPL/GPIHBP1												LPL/CD31
Experiment 1			Experiment 2			Experiment 3			Experiment 4			Experiment 1			Experiment 2			Experiment 3			Experiment 4
apoa5+/+	apoa5–/–	∆LPL	apoa5+/+	apoa5–/–	∆LPL	apoa5+/+	apoa5–/–	∆LPL	apoa5+/+	apoa5–/–	∆LPL	apoa5+/+	apoa5–/–	∆LPL	apoa5+/+	apoa5–/–	∆LPL	apoa5+/+	apoa5–/–	∆LPL	apoa5+/+	apoa5–/–	∆LPL
0.263874	0.0211047	0	0	0	0	0.558181	0	0	0.495661	0.113589	0	0.178043	0.0103498	0	0	0	0	0.00269415	0	0	0.487721	0.158509	0
0.305479	0.039086	0	0	0	0	0.448482	0	0	0.129816	0.227178	0	0.181307	0.00989029	0	0	0	0	0.00265651	0	0	0.291163	0.158509	0
0.09487	0.0508012	0	0	0	0	1.50351	0	0	0.151452	0.0666359	0	0.187426	0.0642735	0	0	0	0	0.0104434	0	0	0.317019	0.16605	0
0.828877	0.0527714	0	0	0	0	1.85587	0	0	0.177792	0.146043	0	0.188273	0.0890215	0	0	0	0	0.0131833	0	0	0.317019	0.176121	0
0.301434	0.0680941	0	0	0	0	0.689064	0	0	0.181742	0.170384	0	0.197806	0.0741679	0	0	0	0	0.00521374	0	0	0.352243	0.176121	0
0.351862	0.0727084	0	0	0	0	0.995366	0	0	0.181742	0.272614	0	0.197806	0.153317	0	0	0	0	0.00779404	0	0	0.352243	0.176121	0
0.703654	0.0811867	0	0	0	0	0.0872118	0	0	0.181742	0.0787581	0	0.197835	0.148369	0	0	0	0	0.00090846	0	0	0.352243	0.196257	0
0.360975	0.0812036	0	0	0	0	0.396435	0	0	0.194724	0.104851	0	0.199483	0.0306961	0	0	0	0	0.00462737	0	0	0.352243	0.198137	0
0.145755	0.0820912	0	0	0	0	0.437465	0	0	0.209703	0.123915	0	0.215143	0.173102	0	0	0	0	0.00520316	0	0	0.352243	0.198137	0
0.131928	0.0879523	0	0	0	0	0.455991	0.0382775	0	0.227178	0.14241	0	0.222554	0.111277	0	0	0	0	0.006194	0.00016528	0	0.352243	0.198137	0
0.131928	0.095948	0	0	0	0	0.85881	0.0905463	0	0.235012	0.170384	0	0.222554	0.178043	0	0	0	0	0.0121689	0.00055935	0	0.352243	0.198137	0
0.293163	0.095948	0	0	0.058632	0	0.457953	0.0784844	0	0.240542	0.170384	0	0.247272	0.178043	0	0	0.00018853	0	0.00659735	0.00085131	0	0.352243	0.198137	0
0.329843	0.0959558	0	0	0.0442454	0	0.372182	0.0560567	0	0.243405	0.170384	0	0.247302	0.045651	0	0	0.00020468	0	0.005736	0.00110696	0	0.352243	0.198137	0
0.491354	0.0996851	0	0.0310561	0.0223274	0	0.0301821	0.654252	0	0.247831	0.170384	0	0.267064	0.18018	0	0.0330687	0.0003547	0	0.00046987	0.00333145	0	0.396273	0.198137	0
0.263857	0.105543	0	0.0404346	0.0289512	0	0.302662	0.552108	0	0.247831	0.0588997	0	0.296738	0.127174	0	0.0240463	0.0008628	0	0.00475816	0.0042451	0	0.396273	0.205481	0
0.263857	0.105543	0	0.0521122	1.25058	0	0.107011	0.726765	0	0.247831	0.255575	0	0.296738	0.202829	0	0.0113368	0.00131476	0	0.00178681	0.00447654	0	0.396273	0.216149	0
0.351809	0.109448	0	0.0679694	0.0674102	0	0.700945	0.329848	0	0.25242	0.167762	0	0.296738	0.138473	0	0.0019742	0.00173132	0	0.0117662	0.00467361	0	0.396273	0.218634	0
0.351809	0.1114	0	0.0710459	0.281445	0	0.57208	1.29566	0	0.255575	0.0908712	0	0.296738	0.187924	0	0.00371275	0.00207824	0	0.0100304	0.00728682	0	0.396273	0.226442	0
0.351809	0.115841	0	0.12341	0.746214	0	0.756841	0.44396	0	0.259632	0.097362	0	0.296738	0.250342	0	0.00095136	0.00385785	0	0.0135594	0.00746349	0	0.396273	0.226442	0
0.351809	0.117258	0	0.13028	0.370929	0	1.37102	0.723309	0	0.259632	0.097362	0	0.296738	0.0494514	0	0.0774168	0.00457163	0	0.024566	0.00959383	0	0.396273	0.226442	0
0.72195	0.11727	0	0.13398	0.673096	0	0.482947	1.5163	0	0.272614	0.113589	0	0.30447	0.178043	0	0.171613	0.00544616	0	0.00932251	0.0161458	0	0.396273	0.226442	0
0.656687	0.11727	0	0.153769	0.145046	0	0.85788	0.400495	0	0.272614	0.123915	0	0.323686	0.222554	0	0.288634	0.00624951	0	0.0168944	0.018441	0	0.396273	0.226442	0
0.422171	0.119935	0	0.200608	0.428871	0	1.80182	0.224212	0	0.272614	0.134072	0	0.323715	0.296738	0	0.255654	0.00719414	0	0.0357932	0.0275719	0	0.396273	0.226442	0
0.527714	0.12178	0	0.226969	1.276	0	0.387285	0.680371	0	0.272614	0.136307	0	0.323715	0.178043	0	0.125312	0.00825402	0	0.00823611	0.0341797	0	0.396273	0.226442	0
0.166646	0.124148	0	0.282586	1.25558	0	0.743223	0.153894	0	0.272614	0.151452	0	0.333831	0.0773888	0	0.385156	0.0179354	0	0.0159412	0.0432139	0	0.413503	0.226442	0
0.395785	0.127931	0	0.294862	1.1401	0	0.623345	0.104635	0	0.286962	0.151452	0	0.333831	0.273912	0	0.00743365	0.0194616	0	0.015274	0.0457072	0	0.413503	0.226442	0
0.410456	0.129008	0	0.301305	0.282216	0	1.07933	0.0402428	0	0.286962	0.170384	0	0.346205	0.163221	0	0.463508	0.0243845	0	0.0280172	0.0503328	0	0.41713	0.226442	0
0.175905	0.131914	0	0.316736	0.0239266	0	0.411634	0.395873	0	0.292086	0.194724	0	0.356086	0.0206996	0	0.481383	0.0283439	0	0.0110789	0.0533549	0	0.422691	0.226442	0
0.175905	0.131928	0	0.322683	0.394878	0	0.436111	0.171145	0	0.292086	0.194724	0	0.356086	0.197826	0	0.626094	0.0291321	0	0.0129258	0.0611491	0	0.432298	0.226442	0
0.191896	0.131928	0	0.328164	0.948536	0	0.102917	0.736987	0	0.292086	0.272614	0	0.356086	0.205434	0	0.171421	0.0440899	0	0.00329409	0.0650012	0	0.432298	0.226442	0
0.234539	0.131928	0	0.358946	1.29652	0	0.988136	0.219439	0	0.292086	0.340767	0	0.356086	0.242786	0	0.529989	0.0493459	0	0.0331192	0.0655995	0	0.432298	0.226442	0
0.234539	0.131928	0	0.364771	0.0846086	0	0.99302	0.206486	0	0.292086	0.102993	0	0.356086	0.296738	0	0.504557	0.0544857	0	0.0352551	0.0811805	0	0.432298	0.239539	0
0.263857	0.137664	0	0.367196	0.172443	0	0.529255	0.452188	0	0.292086	0.113589	0	0.356086	0.242786	0	0.615617	0.0583572	0	0.0219261	0.0902698	0	0.437267	0.24386	0
0.422171	0.137664	0	0.377531	0.160651	0	0.975347	0.284602	0	0.296319	0.181742	0	0.356086	0.333831	0	0.0304214	0.0601347	0	0.0416784	0.0987422	0	0.440304	0.24386	0
0.422171	0.140681	0	0.378036	0.994313	0	0.9876	0.153598	0	0.302904	0.209703	0	0.356086	0.084786	0	0.259321	0.0704429	0	0.0522601	0.102828	0	0.443826	0.24386	0
0.335818	0.140724	0	0.380118	0.0355326	0	1.54774	0.232511	0	0.302904	0.209703	0	0.366559	0.161857	0	0.323379	0.0721585	0	0.098224	0.103238	0	0.443826	0.24386	0
0.226163	0.140724	0	0.393064	1.07741	0	1.34892	0.260194	0	0.302904	0.272614	0	0.381521	0.222554	0	0.34565	0.0737922	0	0.144717	0.112834	0	0.452884	0.24386	0
0.226163	0.140724	0	0.396287	0.863455	0	1.69437	0.562128	0	0.302904	0.340767	0	0.381521	0.296738	0	0.558724	0.0749209	0	0.185374	0.113808	0	0.452884	0.24386	0
0.263857	0.143922	0	0.399231	0.482046	0	0.960396	0.259431	0	0.302904	0.340767	0	0.381521	0.178043	0	0.421429	0.0792011	0	0.105126	0.120518	0	0.452884	0.24386	0
0.263857	0.143922	0	0.400533	1.12554	0	0.318545	0.144241	0	0.302904	0.318038	0	0.381521	0.242786	0	0.135547	0.0820902	0	0.0351664	0.121476	0	0.452884	0.246561	0
0.351809	0.143922	0	0.404042	0.30682	0	1.71878	0.315106	0	0.305817	0.183897	0	0.395651	0.296738	0	0.498884	0.0830799	0	0.229802	0.126152	0	0.452884	0.249494	0
0.351809	0.143922	0	0.411512	0.0923486	0	2.08575	0.707472	0	0.307359	0.181742	0	0.395651	0.296738	0	0.256228	0.0844443	0	0.329992	0.12975	0	0.452884	0.250278	0
0.586349	0.143922	0	0.412801	0.157799	0	1.34991	0.474419	0	0.308619	0.20446	0	0.404643	0.296738	0	0.502914	0.0868125	0	0.221178	0.1304	0	0.466204	0.250278	0
0.445601	0.149528	0	0.422275	0.643028	0	1.31069	0.406476	0	0.309788	0.227178	0	0.407557	0.252242	0	0.269996	0.101254	0	0.221513	0.136432	0	0.466204	0.250278	0
0.175887	0.150775	0	0.427404	0.0837547	0	0.533283	0.555244	0	0.311559	0.292086	0	0.41084	0.148369	0	0.00493315	0.105792	0	0.100717	0.141334	0	0.466204	0.250278	0
0.275329	0.150775	0	0.427565	0.287591	0	2.23635	0.41851	0	0.314554	0.162819	0	0.410868	0.178043	0	0.467363	0.110377	0	0.429736	0.14389	0	0.466204	0.252453	0
0.328343	0.150775	0	0.438007	0.248779	0	1.59144	0.935557	0	0.314554	0.109045	0	0.415419	0.296738	0	0.877169	0.114103	0	0.315724	0.144853	0	0.475528	0.253615	0
0.492568	0.150775	0	0.43974	0.669537	0	1.66702	0.367966	0	0.314554	0.138198	0	0.415463	0.356086	0	0.740299	0.116862	0	0.333899	0.146015	0	0.475528	0.257134	0
[truncated: 1,758 more rows]

## Sheet: Figure 4B
LPL/GPIHBP1												LPL/CD31
[truncated: 2,033 more rows]

## Sheet: Figure 5C
+/+	–/–	∆LPL
[truncated: 4 more rows]

## Sheet: Figure 5D
+/+	–/–	∆LPL
[truncated: 4 more rows]

## Sheet: Figure 6A
Panel A
[truncated: 9 more rows]

[truncated: 22 more sheets: Figure 6B, Figure 6C, Figure 6D, Figure 6E, Figure 7, Suppl Fig 1 Panels A to G, Suppl Fig 2 Panels A B E, Suppl Fig 4B and 4C, Suppl Fig 5, Lpl het, Suppl Fig 7A, Suppl Fig 7B, Suppl Fig 8, Suppl 9, Suppl Fig 10, Suppl Fig 11A, Suppl Fig 11B, Suppl Fig 12, Suppl Fig 13, Suppl Fig 14 …]
